# Supplementary material for: LungVis 1.0: an automatic AI-powered 3D imaging ecosystem unveils spatial profiling of nanoparticle delivery and acinar migration of lung macrophages
Source: Nat Commun. 2024 Nov 27;15:10138. doi: 10.1038/s41467-024-54267-1 (PMC11603200; doi:10.1038/s41467-024-54267-1)
Supplement: Supplementary file 4 — Supplementary Data 1 [file 41467_2024_54267_MOESM4_ESM.xlsx]

## Sheet: Sheet1
Initial deposition features (t=0h)	Intranasal liquid aspiration (INLA)	Intratracheal Liquid Instillation (ITLI)	ventilator-assisted aerosol delivery (VAAD)	nose-only aerosol inhalation (NOAI)
Type of application of NP suspension	bulk liquid	bulk liquid	liquid aerosol	liquid aerosol (dried)
Volume-median aerodynamic diameter of inhaled aerosol (µm)	N/A	N/A	2.8 ± 1.58*	0.7±0.1**
Invested liquid volume (µl)	50	50	20	190
Invested dose (µg)	34.7	25	166.7	475
Deposited dose fraction (lung + trachea)	28.1% ± 16.6%	59.2% ± 14.47%	4.24 % ± 1.58 %	0.19% ± 0.02%
Deposited dose (lung + trachea) (µg)	9.70 ± 5.75	14.8 ± 3.68	7.06 ± 2.63	0.91 ± 0.12
Deposited dose (lung without trachea) (µg)	9.70 ± 5.75	14.8 ± 3.68	4.24 ± 1.58***	0.91 ± 0.12
Homogeneity of depo. pattern	patchy	patchy	homogeneous	homogeneous
Central/peripheral dose (C/P) ratio (uniform: C/P=1)	3.43 ± 0.35	2.45 ± 0.41	1.37 ± 0.13	1.32 ± 0.14
Bronchial/acinar dose ratio	0.49 ± 0.14	0.23 ± 0.05	0.12 ± 0.02	0.08 ± 0.01
Bronchial deposited fraction	0.32 ± 0.06	0.19 ± 0.03	0.11 ± 0.02	0.08 ± 0.01
Acinar deposited fraction	0.67 ± 0.07	0.81 ± 0.03	0.89 ± 0.02	0.92 ± 0.01
Bronchial dose (µg)****	3.1 ± 1.8	2.79 ± 0.69	0.46 ± 0.17	0.07 ± 0.01
Acinar dose (µg)****	6.6 ± 3.9	12.01 ± 2.99	3.78 ± 1.41	0.84 ± 0.11
Apparent NP volume/dose (µm³/µg) in bronchi	1.77E+07 ± 3.85E+06	4.17E+07 ± 2.08E+07	5.28E+07 ± 1.90E+07	3.86E+08 ± 3.53E+08
Apparent NP volume/dose (µm³/µg) in acini	4.92E+07 ± 1.40E+07	1.14E+08 ± 4.32E+07	1.60E+08 ± 4.82E+07	1.27E+09 ± 5.63E+08
Apparent NP-covered volume fraction in bronchi	0.12 ± 0.05	0.19 ± 0.04	0.05 ± 0.02	0.03 ± 0.01
Apparent NP-covered volume fraction in acini	0.07 ± 0.02	0.18 ± 0.04	0.13 ± 0.03	0.14 ± 0.09
Upper/lower half of lung	preferential in upper/central	preferential in upper/central	uniform	uniform
bronchial (dose/area): central or peripheral preference	High deposition in secondary bronchi; central bronchiolar deposition in upper part of the lung	central bronchioles	equal deposition in central to peripheral (bronchioles)	equal deposition in central to peripheral (bronchioles)
inter-acinar (dose per area): central or peripheral preference	Central acini received most of NPs; peripheral acini had little/no particles	central acinar recevied most of NPs	Equal central to peripheral acinar deposition	Equal central to peripheral acinar deposition
intra-acinar (dose per area): proximal or distal preference	highly proximal acinar region (PAR)	highly PAR	slightly PAR	relatively uniform
not/poorly exposed lung regions	peripheral acini and distal acinar region (DAR)	A few peripheral acini and DAR of peripheral acini	moderate DAR of all acini	slight DAR of all acini
Additional features	little trachea deposition	little trachea deposition	hot spot trachea (20-40% of total deposition)	little trachea deposition
Longitudinal NP deposition features (t=2h, 24h, 14d)
inter-acinar Biokinetics (t=2h, 24h, 14w)	no data available	No NP-transfer bewteen acini	No NP-transfer bewteen acini	no data available
intra-acinar Biokinetics (t=2h, 24h, 14w)		NP transport in PAR and DAR	NP transport in PAR and DAR
Bronchial deposited fraction_2h		0.11 ± 0.01	0.11 ± 0.01
Bronchial deposited fraction_24h		0.11 ± 0.04	0.10 ± 0.03
Bronchial deposited fraction_14d		0.07 ± 0.01	0.06 ± 0.01
Acinar deposited fraction_2h		0.88 ± 0.01	0.88 ± 0.01
Acinar deposited fraction_24h		0.89 ± 0.04	0.89 ± 0.02
Acinar deposited fraction_14d		0.92 ± 0.01	0.93± 0.01
Retained dose fraction_2h		54.35% ± 3.88%	2.35% ± 0.40%
Retained dose fraction_24h		57.60% ± 1.56%	2.86% ± 0.83%
Retained dose fraction_14d		14.64% ± 3.14%	0.84% ± 0.11%
* The aerodynamic diameter of doplets of the melamin NP (MP) suspension was measured in dedicated experiments. There an ionic liquid-water mixture (instead of melamin NP suspension) was nebulized. After drying of these droplets into a spherical residue particle (ionic non-volatilve liquid) we measured the particle diameter (using a scanning mobility particle sizier) and inferred the diameter of t…
** Derived from the volume-weighted median equivalent mobility diameter (measured with scanning mobility particle sizer (SMPS)) and the density of melamin particles = 1.51 g/cm³.
*** Here only the lung deposited dose was displayed, the lung deposited dose given by = 166.7*4.24*0.60. Since ca 40% of dose is deposited to the lung trachea reported by Yang et al. 2019 (doi.org/10.1002/smll.201904112) , other adminstrations had very little NP trachea deposition
**** Bronchial (acinar) MP dose was calculated from the measured deposited dose (lung without trachea) and the measured bronchial (acinar) deposited fraction. The SD was calculated based on the laws of error propagation.
