# Supplementary material for: LungVis 1.0: an automatic AI-powered 3D imaging ecosystem unveils spatial profiling of nanoparticle delivery and acinar migration of lung macrophages
Source: Nat Commun. 2024 Nov 27;15:10138. doi: 10.1038/s41467-024-54267-1 (PMC11603200; doi:10.1038/s41467-024-54267-1)
Supplement: Supplementary file 25 — Source Data [file 41467_2024_54267_MOESM25_ESM.zip]

Archive with 13 entries (13 files):
- Source Data/Source data - Supplementary Data 1.xlsx
- Source Data/Source data fig1.xlsx
- Source Data/Source data fig2.xlsx
- Source Data/Source data fig4.xlsx
- Source Data/Source data fig5.xlsx
- Source Data/Source data fig6.xlsx
- Source Data/Source data Supp fig1.xlsx
- Source Data/Source data Supp fig10.xlsx
- Source Data/Source data Supp fig13.xlsx
- Source Data/Source data Supp fig14.xlsx
- Source Data/Source data Supp fig4.xlsx
- Source Data/Source data Supp fig6.xlsx
- Source Data/Source data Supp fig8.xlsx
