# Supplementary material for: LungVis 1.0: an automatic AI-powered 3D imaging ecosystem unveils spatial profiling of nanoparticle delivery and acinar migration of lung macrophages
Source: Nat Commun. 2024 Nov 27;15:10138. doi: 10.1038/s41467-024-54267-1 (PMC11603200; doi:10.1038/s41467-024-54267-1)
Supplement: Supplementary file 25 — Source Data [file 41467_2024_54267_MOESM25_ESM.zip › Source Data/Source data - Supplementary Data 1.xlsx]

## Sheet: SourceData_Supplementary Data1
Initial deposition features (t=0h)	Intranasal liquid aspiration (INLA)					Intratracheal Liquid Instillation (ITLI)								ventilator-assisted aerosol delivery (VAAD)							nose-only aerosol inhalation (NOAI)
Type of application of NP suspension	na
Volume-median aerodynamic diameter of inhaled aerosol (µm)	na
Invested liquid volume (µl)	na
Invested dose (µg)	na
Deposited dose fraction (lung + trachea)	source data as Figure 2p
Deposited dose (lung + trachea) (µg)	4.64633	14.2582	6.94694	17.4368	5.39932	19.0125	13.2425	12.15						7.99997	3.61665	6.11664	8.3333	11.5	7.3833	4.48332	0.76	0.8075	0.9975	0.95	1.045
Deposited dose (lung without trachea) (µg)	4.64633	14.2582	6.94694	17.4368	5.39932	19.0125	13.2425	12.15						4.79998	2.16999	3.66999	4.99998	6.89997	4.42998	2.68999	0.76	0.8075	0.9975	0.95	1.045
Homogeneity of depo. pattern	na
Central/peripheral dose (C/P) ratio (uniform: C/P=1)	source data as Figure 2q
Bronchial/acinar dose ratio	source data as Figure 2r
Bronchial deposited fraction	source data as Supplementary Figure 6i
Acinar deposited fraction	source data as Supplementary Figure 6h
Bronchial dose (µg)****	3.14492	9.65084	4.70211	11.8023	3.65459	15.4338	10.7499	9.86301						4.27776	1.9339	3.2707	4.456	6.14928	3.94801	2.39733	0.699604	0.74333	0.918231	0.874505	0.961956
Acinar dose (µg)****	1.50141	4.60739	2.24483	5.63449	1.74473	3.57872	2.49264	2.28699						0.522224	0.236089	0.399283	0.543983	0.750696	0.481969	0.292663	0.0603957	0.0641704	0.0792693	0.0754946	0.0830441
Apparent NP volume/dose (µm³/µg) in bronchi	source data as Supplementary Figure 6j
Apparent NP volume/dose (µm³/µg) in acini	source data as Supplementary Figure 6k
Apparent NP-covered volume fraction in bronchi	0.179767	0.069337	0.117552			0.200746	0.239525	0.234018	0.165906	0.130953	0.190755	0.200865	0.117428	0.096144	0.083609	0.045352	0.04364	0.04531	0.036676	0.051839	0.038774	0.018151	0.037624
Apparent NP-covered volume fraction in acini	0.088587	0.05297	0.065279			0.140344	0.253407	0.201023	0.159632	0.170712	0.159715	0.188748	0.163413	0.167202	0.131755	0.102794	0.092791	0.108173	0.153846		0.243197	0.068787	0.115306
Upper/lower half of lung	na
bronchial (dose/area): central or peripheral preference	na
inter-acinar (dose per area): central or peripheral preference	na
intra-acinar (dose per area): proximal or distal preference	na
not/poorly exposed lung regions	na
Additional features	na
Longitudinal NP deposition features (t=2h, 24h, 14d)
inter-acinar Biokinetics (t=2h, 24h, 14w)	na
intra-acinar Biokinetics (t=2h, 24h, 14w)	na
Bronchial deposited fraction_2h						source data as Figure 4r and 4s								source data as Figure 4r and 4s
Bronchial deposited fraction_24h
Bronchial deposited fraction_14d
Acinar deposited fraction_2h
Acinar deposited fraction_24h
Acinar deposited fraction_14d
Retained dose fraction_2h						56.384	49.876	56.804						1.957	2.335	2.757
Retained dose fraction_24h						57.244	56.251	59.306						3.577	1.99	2.997
Retained dose fraction_14d						19.957	15.232	14.013						0.776	0.979	0.787
