# Supplementary material for: LungVis 1.0: an automatic AI-powered 3D imaging ecosystem unveils spatial profiling of nanoparticle delivery and acinar migration of lung macrophages
Source: Nat Commun. 2024 Nov 27;15:10138. doi: 10.1038/s41467-024-54267-1 (PMC11603200; doi:10.1038/s41467-024-54267-1)
Supplement: Supplementary file 25 — Source Data [file 41467_2024_54267_MOESM25_ESM.zip › Source Data/Source data fig1.xlsx]

## Sheet: Figure 1e
	Time spent for manual segmentation of ground truth lung airways (hours)	time spent for automatic AI segmentation of lung airways (hours)
Sample 1	118	0.583333
Sample 2	109	0.216667
Sample 3	105	0.133333
Sample 4	110	0.55

## Sheet: Figure 1f and 1g
	Dice	Center Line Dice (clDice)
Iteration 1
sample 1	0.806567	0.75978
sample 2	0.934373	0.958516
sample 3	0.788284	0.838695
Iteration 3
sample 1	0.900027	0.869563
sample 2	0.958624	0.991296
sample 3	0.808721	0.861299
Iteration 6
sample 1	0.939944	0.927954
sample 2	0.957068	0.992319
sample 3	0.809913	0.863451
