# Supplementary material for: LungVis 1.0: an automatic AI-powered 3D imaging ecosystem unveils spatial profiling of nanoparticle delivery and acinar migration of lung macrophages
Source: Nat Commun. 2024 Nov 27;15:10138. doi: 10.1038/s41467-024-54267-1 (PMC11603200; doi:10.1038/s41467-024-54267-1)
Supplement: Supplementary file 25 — Source Data [file 41467_2024_54267_MOESM25_ESM.zip › Source Data/Source data fig2.xlsx]

## Sheet: Figure 2p
	INLA (n=5)	ITLI (n=3)	VAAD (n=7)	NOAI (n=5)
Delivery efficiency= (total lung deposited dose/ applied dose)*100%	13.39	76.05	4.8	0.16
	41.09	52.97	2.17	0.17
	20.02	48.6	3.67	0.21
	50.25		5	0.2
	15.56		6.9	0.22
			4.43
			2.69

## Sheet: Figure 2q
	INLA (n=3)	ITLI (n=7)	VAAD (n=5)	NOAI (n=5)
Central/periperal depostion ratios	3.0759	3.22739	1.31196	1.28811
	3.77588	2.4712	1.53544	1.32451
	3.45468	2.48843	1.47823	1.27048
		2.18345	1.18131	1.17572
		2.43555	1.37391	1.56919
		1.85099
		2.52511

## Sheet: Figure 2r
	INLA (n=3)	ITLI (n=8)	VAAD (n=7)	NOAI (n=4)
Bronchial/acinar (B/A) NP deposition ratio	0.632787	0.24976	0.132475	0.0776951
	0.34634	0.241009	0.122664	0.0791367
	0.48065	0.18183	0.109172	0.0926728
		0.29764	0.157318	0.096048
		0.247993	0.131876
		0.296545	0.0690293
		0.182574	0.136226
		0.171985

## Sheet: Figure 2s
Matched C/P and B/A ratios	C/P ratios	B/A ratios
INLA	3.0759	0.632787
	3.77588	0.34634
	3.45468	0.48065
ITLI	2.72	0.24976
	1.98	0.241009
	1.68	0.18183
	1.31	0.247993
	2.18345	0.171985
VAAD	1.01	0.132475
	1.08	0.122664
	1.07	0.109172
	1.18131	0.157318
	1.53544	0.1317
	1.47823	0.13178
NOAI	1.28811	0.0776951
	1.17572	0.0791367
	1.32451	0.0926728
	1.56919	0.096048
