# Supplementary material for: LungVis 1.0: an automatic AI-powered 3D imaging ecosystem unveils spatial profiling of nanoparticle delivery and acinar migration of lung macrophages
Source: Nat Commun. 2024 Nov 27;15:10138. doi: 10.1038/s41467-024-54267-1 (PMC11603200; doi:10.1038/s41467-024-54267-1)
Supplement: Supplementary file 25 — Source Data [file 41467_2024_54267_MOESM25_ESM.zip › Source Data/Source data fig4.xlsx]

## Sheet: Figure 4r and 4s
time points	NP bronchial fraction_ITLI								NP bronchial fraction_VAAD
0h	0.199846	0.194204	0.153854	0.229371	0.198713	0.228719	0.154387	0.146747	0.116978	0.109261	0.0984268	0.135933	0.116511	0.0645719	0.119893
2h	0.118536	0.101502	0.118602						0.116374	0.116436	0.105862
24h	0.0562689	0.0515593	0.0752967	0.149459	0.131102	0.11951	0.127501	0.130756	0.0762549	0.116466	0.123113	0.134317	0.0964375	0.0718407
14d	0.0566349	0.0599281	0.0712137	0.0871536	0.0770521				0.0712226	0.0597755	0.0659418	0.0601253	0.0566072
time points	NP acinar fraction_ITLI								NP acinar fraction_VAAD
0h	0.800154	0.805796	0.846146	0.770629	0.801287	0.771281	0.845613	0.853253	0.883022	0.890738	0.901573	0.864067	0.883489	0.935428	0.880107
2h	0.881464	0.898498	0.881398						0.883626	0.883564	0.894138
24h	0.943731	0.948441	0.924703	0.850541	0.868898	0.88049	0.872499	0.869244	0.923745	0.883534	0.876887	0.865683	0.903563	0.928159
14d	0.943365	0.940072	0.928786	0.912846	0.922948				0.928777	0.940224	0.934058	0.939875	0.943393

## Sheet: Figure 4t and 4u
Fractions of NP retention
time points	BAL fluid_VAAD			Lavaged lung_VAAD			Lavaged trachea_VAAD					total deposited dose (µg) in the lung for statistical analysis in Figure 4u
	mouse 1	mouse 2	mouse 3	mouse 1	mouse 2	mouse 3	mouse 1	mouse 2	mouse 3			mouse 1	mouse 2	mouse 3
0h	0.4797	0.376	0.68	0.443	0.498	0.305	0.0768	0.125	0.014		0h	9.25962	4.24175	6.77292
2h	0.091	0.049	0.115	0.4003	0.343	0.352	0.059	0.264	0.309		2h	4.09658	4.60892	5.32908
24h	0.278	0.028	0.148	0.7216	0.504	0.682	0.0085	0.028	0.0143		24h	7.46567	4.36967	6.41658
14d	0.029	0.081	0.0067	0.188	0.194	0.214	0	0	0.0008		14d	1.6445	1.99317	1.75717
time points	BAL fluid_ITLI			Lavaged lung_ITLI			Lavaged trachea_ITLI					total deposited dose (µg) in the lung for statistical analysis in Figure 4t
	mouse 1	mouse 2	mouse 3	mouse 1	mouse 2	mouse 3	mouse 1	mouse 2	mouse 3			mouse 1	mouse 2	mouse 3
0h	0.603	0.671	0.656	0.39	0.32	0.34	0.0032	0.0071	0.0006		0h	19.0126	13.2432	12.1503
2h	0.365	0.439	0.429	0.54	0.47	0.48	0.0082	0.0066	0.0048		2h	14.0962	12.469	14.201
24h	0.387	0.251	0.236	0.586	0.709	0.737	0	0.0128	0.0003		24h	14.2423	14.0626	14.8265
14d	0.049	0.052	0.121	0.221	0.214	0.156	0.0074	0.0114	0		14d	4.98943	3.80805	3.47017
