# Supplementary material for: LungVis 1.0: an automatic AI-powered 3D imaging ecosystem unveils spatial profiling of nanoparticle delivery and acinar migration of lung macrophages
Source: Nat Commun. 2024 Nov 27;15:10138. doi: 10.1038/s41467-024-54267-1 (PMC11603200; doi:10.1038/s41467-024-54267-1)
Supplement: Supplementary file 25 — Source Data [file 41467_2024_54267_MOESM25_ESM.zip › Source Data/Source data fig5.xlsx]

## Sheet: Figure 5d
time points	NP fraction in the macrophage (ITLI)							NP fraction in macrophage (VAAD)
2h	0.191646	0.198991	0.236512	0.382248	0.254847			0.152611	0.156384	0.393586	0.214499
24h	0.876302	0.859329	0.898266	0.999219	0.980451	0.909152	0.874208	0.797896	0.859395	0.839158	0.84102	0.730148	0.902448	0.904456
14d	0.991	0.991	0.975401	0.82523	0.945929			0.901186	0.957511	0.865661	0.837983	0.926296

## Sheet: Figure 5e
ITLI_24h	VAAD_24h
0.725191	0.684211
0.698413	0.785124
0.75	0.728155
0.707865	0.75
0.687898

## Sheet: Figure 5f
ITLI_24h	VAAD_24h
0.378947	0.461538
0.55814	0.5
0.386364	0.442105
0.541667	0.4
0.428571	0.425926
0.388889

## Sheet: Figure 5j
Flow cytometry data of NP+ cells in the lung
NP+ cells in total lung cells (%)	Normal lungs (ITLI_24h)	lavaged lungs (ITLI_24h)
	1.19333	0.94
	1.13333	2.69
	4.7	2.01
	4.2	1.3
	2.82	2.58
	3.86333	1.19
	3.59

## Sheet: Figure 5k
cell types in NP+ cell (%)
cell types	Normal lungs (ITLI_24h)							Lavaged lungs (ITLI_24h)
CD11b+ cells	35.7	21.4	24.3	18.5	28.2	23.6	22.675	44.4	42.1	27.7	39.45	26.65	29.05
Siglec F+ cells	64.7	58.4	62.4	63.3	58.7			54.2	50.6	55.9

## Sheet: Figure 5l
NP fraction in each cell type
cell types	Normal lungs (ITLI_24h)							Lavaged lungs (ITLI_24h)
CD11b+ cells	0.233426	0.188933	0.191981	0.107592	0.143172	0.213642	0.21015	0.349968	0.371565	0.139985	0.377871	0.168684	0.262386
Siglec F+ cells	0.768431	0.720836	0.671454	0.715309	0.790405			0.726747	0.626737	0.715309
