# Supplementary material for: LungVis 1.0: an automatic AI-powered 3D imaging ecosystem unveils spatial profiling of nanoparticle delivery and acinar migration of lung macrophages
Source: Nat Commun. 2024 Nov 27;15:10138. doi: 10.1038/s41467-024-54267-1 (PMC11603200; doi:10.1038/s41467-024-54267-1)
Supplement: Supplementary file 25 — Source Data [file 41467_2024_54267_MOESM25_ESM.zip › Source Data/Source data fig6.xlsx]

## Sheet: Figure 6b
macrophage patrolling velocity (µm/mins) trached by IVM	0h	24h		0h data from 3 mice	raw macrophage velocity (um/s)					24h data from 4 mice	raw macrophage velocity (um/s)
0-0.2	16.33	26.32			0	range of velocity (µm/mins)		Percentage	Percentage(%)		0	range of velocity (µm/mins)		Percentage	Percentage(%)
0.2-0.4	28.57	40.35			0	0-0.2	8	0.163265	16.3265		0.0266667	0-0.2	15	0.263158	26.3158
0.4-0.6	34.69	24.56			0.0727273	0.2-0.4	14	0.285714	28.5714		0.0721895	0.2-0.4	23	0.403509	40.3509
0.6-0.8	14.29	7.02			0.0964809	0.4-0.6	17	0.346939	34.6939		0.0821637	0.4-0.6	14	0.245614	24.5614
0.8-1.0	6.12	1.75			0.107527	0.6-0.8	7	0.142857	14.2857		0.0949747	0.6-0.8	4	0.0701754	7.01754
					0.151978	0.8-1.0	3	0.0612245	6.12245		0.11219	0.8-1.0	1	0.0175439	1.75439
					0.159865	total	49	1	100		0.116978	tatol	57	1	100
					0.174193						0.117712
					0.208074						0.135497
					0.214382						0.142004
					0.26188						0.144167
					0.281684						0.14883
					0.289443						0.166632
					0.289991						0.171906
					0.295377						0.173333
					0.326171						0.213333
					0.35555						0.214754
					0.355958						0.231258
					0.375758						0.244129
					0.389335						0.247155
					0.391865						0.254069
					0.392629						0.254281
					0.401749						0.265239
					0.412951						0.270849
					0.424935						0.276197
					0.449217						0.276969
					0.487766						0.27953
					0.507754						0.288074
					0.511234						0.29071
					0.518624						0.309987
					0.519919						0.336145
					0.526992						0.355864
					0.552481						0.369975
					0.554039						0.375053
					0.567575						0.376817
					0.57443						0.387129
					0.58983						0.387512
					0.589862						0.399743
					0.596699						0.402931
					0.601824						0.411906
					0.625393						0.439554
					0.634508						0.482874
					0.695688						0.502208
					0.697953						0.509781
					0.735055						0.513189
					0.790182						0.519719
					0.872079						0.540038
					0.888229						0.553682
					0.943384						0.566302
											0.577269
											0.57887
											0.595826
											0.667716
											0.681052
											0.689038
											0.699755
											0.813551

## Sheet: Figure 6c
0h IVM trajectory plot
	Track n°	Slice n°	X	Y			84	83	88	89
1	1	1	244	128		49	49	49	50	49
2	1	2	244	128		50	49	50	50	49
3	1	3	244	128		51	49	51	50	49
4	1	4	244	128		52	49	52	50	49
5	1	5	244	128		53	49	53	50	49
6	1	6	244	128		54	49	54	50	49
7	1	7	244	128		55	49	55	50	49
8	1	8	244	128		56	49	56	50	49
9	1	9	244	128		57	49	57	50	49
10	1	10	244	128		49	49	49	50	49
11	1	11	244	128		49	49	49	50	49
12	1	12	244	128		49	49	49	50	49
13	1	13	244	128		49	49	49	50	49
14	1	14	244	128		49	49	49	50	49
15	1	15	244	126		49	49	49	50	49
16	1	16	244	126		49	49	49	50	49
17	1	17	244	126		49	49	49	50	49
18	1	18	244	126		49	49	49	50	49
19	1	19	244	126		49	49	49	50	49
20	1	20	244	126		50	49	50	50	49
21	1	21	244	126		50	49	50	50	49
22	1	22	244	126		50	49	50	50	49
23	1	23	244	126		50	49	50	50	49
24	1	24	244	126		50	49	50	50	49
25	1	25	246	120		50	49	50	50	49
26	1	26	246	120		50	49	50	50	49
27	1	27	246	120		50	49	50	50	49
28	1	28	246	120		50	49	50	50	49
29	1	29	244	122		50	49	50	50	49
30	1	30	244	126		51	49	51	50	49
31	1	31	244	126		51	49	51	50	49
32	1	32	244	126		51	49	51	50	49
33	1	33	244	126		51	49	51	50	49
34	1	34	244	126		51	49	51	50	49
35	1	35	244	126		51	49	51	50	49
36	1	36	244	126		51	49	51	50	49
37	1	37	244	126		51	49	51	50	49
38	1	38	244	126		51	49	51	50	49
39	1	39	244	126		51	49	51	50	49
40	1	40	244	126		52	49	52	50	49
41	1	41	244	126		52	49	52	50	49
42	1	42	244	126		52	49	52	50	49
43	1	43	244	126		52	49	52	50	49
44	1	44	244	126		52	49	52	50	49
45	1	45	244	126		52	49	52	50	49
46	1	46	244	126		52	49	52	50	49
47	1	47	244	126		52	49	52	50	49
48	1	48	244	126		52	49	52	50	49
49	1	49	242	126		52	49	52	50	49
50	1	50	240	126		53	49	53	50	49
51	1	51	240	122		53	49	53	50	49
52	1	52	242	116		53	49	53	50	49
53	1	53	242	116		53	49	53	50	49
54	1	54	242	116		53	49	53	50	49
55	1	55	242	116		53	49	53	50	49
56	1	56	242	116		53	49	53	50	49
57	2	1	486	54		53	50	49	52	53
58	2	2	486	54		53	50	50	52	53
59	2	3	486	54		53	50	51	52	53
60	2	4	486	54		54	50	52	52	53
61	2	5	486	54		54	50	53	52	53
62	2	6	486	54		54	50	54	52	53
63	2	7	486	54		54	50	55	52	53
64	2	8	486	54		54	50	56	52	53
65	2	9	486	54		54	50	57	52	53
66	2	10	486	54		54	50	49	52	53
67	2	11	486	54		54	50	49	52	53
68	2	12	486	54		54	50	49	52	53
69	2	13	486	54		54	50	49	52	53
70	2	14	486	54		55	50	49	52	53
71	2	15	486	54		55	50	49	52	53
72	2	16	486	54		55	50	49	52	53
73	2	17	486	54		55	50	49	52	53
74	2	18	486	54		55	50	49	52	53
75	2	19	486	54		55	50	49	52	53
76	2	20	486	54		55	50	50	52	53
77	2	21	486	54		55	50	50	52	53
78	2	22	486	54		55	50	50	52	53
79	2	23	486	54		55	50	50	52	53
80	2	24	486	54		56	50	50	52	53
81	2	25	486	54		56	50	50	52	53
82	2	26	486	54		56	50	50	52	53
83	2	27	486	54		56	50	50	52	53
84	2	28	486	54		56	50	50	52	53
85	2	29	486	54		56	50	50	52	53
86	2	30	486	54		56	50	51	52	53
87	2	31	486	54		56	50	51	52	53
88	2	32	486	54		56	50	51	52	53
89	2	33	486	54		56	50	51	52	53
90	2	34	486	54		57	50	51	52	53
91	2	35	486	54		57	50	51	52	53
92	2	36	486	54		57	50	51	52	53
93	2	37	486	54		57	50	51	52	53
94	2	38	486	54		57	50	51	52	53
95	2	39	486	54		57	50	51	52	53
96	2	40	486	54		57	50	52	52	53
97	2	41	486	54		57	50	52	52	53
98	2	42	486	54		57	50	52	52	53
99	2	43	486	54		57	50	52	52	53
100	2	44	486	54		49	50	52	52	53
101	2	45	486	54		49	50	52	52	53
102	2	46	486	54		49	50	52	52	53
103	2	47	486	54		49	50	52	52	53
104	2	48	486	54		49	50	52	52	53
105	2	49	486	54		49	50	52	52	53
106	2	50	486	54		49	50	53	52	53
107	2	51	486	54		49	50	53	52	53
108	2	52	486	54		49	50	53	52	53
109	2	53	486	54		49	50	53	52	53
110	2	54	486	54		49	50	53	52	53
111	2	55	486	54		49	50	53	52	53
112	2	56	486	54		49	50	53	52	53
113	3	1	446	140		49	51	49	52	49
114	3	2	446	140		49	51	50	52	49
115	3	3	446	140		49	51	51	52	49
116	3	4	446	140		49	51	52	52	49
117	3	5	446	140		49	51	53	52	49
118	3	6	446	140		49	51	54	52	49
119	3	7	446	140		49	51	55	52	49
120	3	8	446	140		49	51	56	52	49
121	3	9	446	140		49	51	57	52	49
122	3	10	446	140		49	51	49	52	49
123	3	11	446	140		49	51	49	52	49
124	3	12	446	140		49	51	49	52	49
125	3	13	446	140		49	51	49	52	49
126	3	14	446	140		49	51	49	52	49
127	3	15	446	140		49	51	49	52	49
128	3	16	446	140		49	51	49	52	49
129	3	17	446	140		49	51	49	52	49
130	3	18	446	140		49	51	49	52	49
131	3	19	446	142		49	51	49	52	49
132	3	20	440	142		49	51	50	52	49
133	3	21	440	142		49	51	50	52	49
134	3	22	440	142		49	51	50	52	49
135	3	23	440	142		49	51	50	52	49
136	3	24	440	140		49	51	50	52	49
137	3	25	440	140		49	51	50	52	49
138	3	26	440	140		49	51	50	52	49
139	3	27	446	140		49	51	50	52	49
140	3	28	446	140		49	51	50	52	49
141	3	29	446	140		49	51	50	52	49
142	3	30	446	140		49	51	51	52	49
143	3	31	446	140		49	51	51	52	49
144	3	32	446	140		49	51	51	52	49
145	3	33	446	140		49	51	51	52	49
146	3	34	444	142		49	51	51	52	49
147	3	35	444	142		49	51	51	52	49
148	3	36	444	142		49	51	51	52	49
149	3	37	444	142		49	51	51	52	49
150	3	38	442	144		49	51	51	52	49
151	3	39	442	144		49	51	51	52	49
152	3	40	442	144		49	51	52	52	49
153	3	41	442	144		49	51	52	52	49
154	3	42	442	144		49	51	52	52	49
155	3	43	440	144		49	51	52	52	49
156	3	44	440	144		49	51	52	52	49
157	3	45	440	144		49	51	52	52	49
158	3	46	438	152		49	51	52	52	49
159	3	47	438	150		49	51	52	52	49
160	3	48	438	150		49	51	52	52	49
161	3	49	438	148		49	51	52	52	49
162	3	50	440	146		49	51	53	52	49
163	3	51	440	146		49	51	53	52	49
164	3	52	440	146		49	51	53	52	49
165	3	53	440	146		49	51	53	52	49
166	3	54	440	146		49	51	53	52	49
167	3	55	440	146		49	51	53	52	49
168	3	56	440	146		49	51	53	52	49
169	4	1	570	404		49	52	49	53	52
170	4	2	570	404		49	52	50	53	52
171	4	3	570	404		49	52	51	53	52
172	4	4	570	404		49	52	52	53	52
173	4	5	570	404		49	52	53	53	52
174	4	6	570	404		49	52	54	53	52
175	4	7	570	404		49	52	55	53	52
176	4	8	570	404		49	52	56	53	52
177	4	9	570	404		49	52	57	53	52
178	4	10	570	404		49	52	49	53	52
179	4	11	568	404		49	52	49	53	52
180	4	12	568	404		49	52	49	53	52
181	4	13	568	404		49	52	49	53	52
182	4	14	566	404		49	52	49	53	52
183	4	15	566	404		49	52	49	53	52
184	4	16	566	404		49	52	49	53	52
185	4	17	566	404		49	52	49	53	52
186	4	18	566	404		49	52	49	53	52
187	4	19	566	404		49	52	49	53	52
188	4	20	566	404		49	52	50	53	52
189	4	21	566	404		49	52	50	53	52
190	4	22	566	404		49	52	50	53	52
191	4	23	566	404		49	52	50	53	52
192	4	24	566	404		49	52	50	53	52
193	4	25	566	404		49	52	50	53	52
194	4	26	566	404		49	52	50	53	52
195	4	27	566	404		49	52	50	53	52
196	4	28	566	402		49	52	50	53	52
197	4	29	566	402		49	52	50	53	52
198	4	30	566	402		49	52	51	53	52
199	4	31	568	402		49	52	51	53	52
200	4	32	570	402		50	52	51	53	52
201	4	33	570	402		50	52	51	53	52
202	4	34	570	402		50	52	51	53	52
203	4	35	570	402		50	52	51	53	52
204	4	36	570	402		50	52	51	53	52
205	4	37	570	402		50	52	51	53	52
206	4	38	570	402		50	52	51	53	52
207	4	39	570	402		50	52	51	53	52
208	4	40	570	402		50	52	52	53	52
209	4	41	570	402		50	52	52	53	52
210	4	42	570	402		50	52	52	53	52
211	4	43	570	402		50	52	52	53	52
212	4	44	570	402		50	52	52	53	52
213	4	45	570	402		50	52	52	53	52
214	4	46	570	402		50	52	52	53	52
215	4	47	570	402		50	52	52	53	52
216	4	48	570	402		50	52	52	53	52
217	4	49	570	402		50	52	52	53	52
218	4	50	570	402		50	52	53	53	52
219	4	51	570	402		50	52	53	53	52
220	4	52	570	402		50	52	53	53	52
221	4	53	570	402		50	52	53	53	52
222	4	54	570	402		50	52	53	53	52
223	4	55	570	402		50	52	53	53	52
224	4	56	570	402		50	52	53	53	52
225	5	1	914	298		50	53	49	57	50
226	5	2	914	298		50	53	50	57	50
227	5	3	908	304		50	53	51	57	51
228	5	4	908	304		50	53	52	57	51
229	5	5	908	302		50	53	53	57	51
230	5	6	908	302		50	53	54	57	51
231	5	7	908	302		50	53	55	57	51
232	5	8	908	302		50	53	56	57	51
233	5	9	908	302		50	53	57	57	51
234	5	10	908	302		50	53	49	57	51
235	5	11	910	302		50	53	49	57	51
236	5	12	912	300		50	53	49	57	51
237	5	13	912	300		50	53	49	57	51
238	5	14	916	300		50	53	49	57	51
239	5	15	916	300		50	53	49	57	51
240	5	16	916	300		50	53	49	57	51
241	5	17	916	300		50	53	49	57	51
242	5	18	916	300		50	53	49	57	51
243	5	19	916	300		50	53	49	57	51
244	5	20	916	300		50	53	50	57	51
245	5	21	916	300		50	53	50	57	51
246	5	22	916	300		50	53	50	57	51
247	5	23	916	300		50	53	50	57	51
248	5	24	916	300		50	53	50	57	51
249	5	25	916	300		50	53	50	57	51
250	5	26	918	300		50	53	50	57	51
251	5	27	918	300		50	53	50	57	51
252	5	28	918	300		50	53	50	57	51
253	5	29	918	300		50	53	50	57	51
254	5	30	918	300		50	53	51	57	51
255	5	31	918	300		50	53	51	57	51
256	5	32	918	300		50	53	51	57	51
257	5	33	918	300		50	53	51	57	51
258	5	34	918	300		50	53	51	57	51
259	5	35	918	300		50	53	51	57	51
260	5	36	918	300		50	53	51	57	51
261	5	37	918	300		50	53	51	57	51
262	5	38	918	300		50	53	51	57	51
263	5	39	920	300		50	53	51	57	51
264	5	40	920	300		50	53	52	57	51
265	5	41	920	300		50	53	52	57	51
266	5	42	920	300		50	53	52	57	51
267	5	43	920	300		50	53	52	57	51
268	5	44	912	294		50	53	52	57	50
269	5	45	910	296		50	53	52	57	50
270	5	46	910	296		50	53	52	57	50
271	5	47	908	300		50	53	52	57	51
272	5	48	908	300		50	53	52	57	51
273	5	49	908	300		50	53	52	57	51
274	5	50	908	300		50	53	53	57	51
275	5	51	908	300		50	53	53	57	51
276	5	52	908	300		50	53	53	57	51
277	5	53	908	300		50	53	53	57	51
278	5	54	908	300		50	53	53	57	51
279	5	55	908	300		50	53	53	57	51
280	5	56	908	300		50	53	53	57	51
281	6	1	600	532		50	54	49	54	53
282	6	2	600	532		50	54	50	54	53
283	6	3	600	532		50	54	51	54	53
284	6	4	600	532		50	54	52	54	53
285	6	5	600	532		50	54	53	54	53
286	6	6	600	532		50	54	54	54	53
287	6	7	602	532		50	54	55	54	53
288	6	8	602	532		50	54	56	54	53
289	6	9	602	532		50	54	57	54	53
290	6	10	602	532		50	54	49	54	53
291	6	11	602	532		50	54	49	54	53
292	6	12	604	532		50	54	49	54	53
293	6	13	604	532		50	54	49	54	53
294	6	14	604	532		50	54	49	54	53
295	6	15	604	532		50	54	49	54	53
296	6	16	604	532		50	54	49	54	53
297	6	17	604	532		50	54	49	54	53
298	6	18	604	532		50	54	49	54	53
299	6	19	612	538		50	54	49	54	53
300	6	20	612	538		51	54	50	54	53
301	6	21	612	538		51	54	50	54	53
302	6	22	612	538		51	54	50	54	53
303	6	23	612	538		51	54	50	54	53
304	6	24	612	538		51	54	50	54	53
305	6	25	612	538		51	54	50	54	53
306	6	26	612	538		51	54	50	54	53
307	6	27	612	538		51	54	50	54	53
308	6	28	612	540		51	54	50	54	53
309	6	29	612	540		51	54	50	54	53
310	6	30	612	542		51	54	51	54	53
311	6	31	612	542		51	54	51	54	53
312	6	32	612	542		51	54	51	54	53
313	6	33	612	542		51	54	51	54	53
314	6	34	612	542		51	54	51	54	53
315	6	35	612	542		51	54	51	54	53
316	6	36	616	542		51	54	51	54	53
317	6	37	618	546		51	54	51	54	53
318	6	38	618	546		51	54	51	54	53
319	6	39	618	546		51	54	51	54	53
320	6	40	618	546		51	54	52	54	53
321	6	41	618	546		51	54	52	54	53
322	6	42	618	546		51	54	52	54	53
323	6	43	618	546		51	54	52	54	53
324	6	44	618	546		51	54	52	54	53
325	6	45	620	550		51	54	52	54	53
326	6	46	620	550		51	54	52	54	53
327	6	47	620	550		51	54	52	54	53
328	6	48	620	550		51	54	52	54	53
329	6	49	620	552		51	54	52	54	53
330	6	50	620	554		51	54	53	54	53
331	6	51	622	554		51	54	53	54	53
332	6	52	622	556		51	54	53	54	53
333	6	53	624	556		51	54	53	54	53
334	6	54	624	556		51	54	53	54	53
335	6	55	624	554		51	54	53	54	53
336	6	56	624	548		51	54	53	54	53
337	7	1	454	654		51	55	49	52	54
338	7	2	454	654		51	55	50	52	54
339	7	3	454	654		51	55	51	52	54
340	7	4	454	654		51	55	52	52	54
341	7	5	454	652		51	55	53	52	54
342	7	6	454	652		51	55	54	52	54
343	7	7	454	652		51	55	55	52	54
344	7	8	454	652		51	55	56	52	54
345	7	9	454	652		51	55	57	52	54
346	7	10	454	652		51	55	49	52	54
347	7	11	454	648		51	55	49	52	54
348	7	12	458	644		51	55	49	52	54
349	7	13	458	644		51	55	49	52	54
350	7	14	460	650		51	55	49	52	54
351	7	15	460	650		51	55	49	52	54
352	7	16	460	650		51	55	49	52	54
353	7	17	460	652		51	55	49	52	54
354	7	18	460	652		51	55	49	52	54
355	7	19	460	652		51	55	49	52	54
356	7	20	460	652		51	55	50	52	54
357	7	21	460	652		51	55	50	52	54
358	7	22	460	652		51	55	50	52	54
359	7	23	460	652		51	55	50	52	54
360	7	24	460	652		51	55	50	52	54
361	7	25	460	652		51	55	50	52	54
362	7	26	460	652		51	55	50	52	54
363	7	27	460	654		51	55	50	52	54
364	7	28	460	654		51	55	50	52	54
365	7	29	460	654		51	55	50	52	54
366	7	30	460	654		51	55	51	52	54
367	7	31	460	654		51	55	51	52	54
368	7	32	460	654		51	55	51	52	54
369	7	33	460	654		51	55	51	52	54
370	7	34	460	654		51	55	51	52	54
371	7	35	460	654		51	55	51	52	54
372	7	36	460	654		51	55	51	52	54
373	7	37	460	654		51	55	51	52	54
374	7	38	460	654		51	55	51	52	54
375	7	39	460	654		51	55	51	52	54
376	7	40	460	654		51	55	52	52	54
377	7	41	460	654		51	55	52	52	54
378	7	42	460	654		51	55	52	52	54
379	7	43	460	654		51	55	52	52	54
380	7	44	460	654		51	55	52	52	54
381	7	45	460	654		51	55	52	52	54
382	7	46	460	654		51	55	52	52	54
383	7	47	460	654		51	55	52	52	54
384	7	48	460	654		51	55	52	52	54
385	7	49	460	654		51	55	52	52	54
386	7	50	460	654		51	55	53	52	54
387	7	51	460	654		51	55	53	52	54
388	7	52	460	654		51	55	53	52	54
389	7	53	460	654		51	55	53	52	54
390	7	54	460	654		51	55	53	52	54
391	7	55	460	654		51	55	53	52	54
392	7	56	460	654		51	55	53	52	54
393	8	1	836	808		51	56	49	56	56
394	8	2	836	808		51	56	50	56	56
395	8	3	836	808		51	56	51	56	56
396	8	4	836	808		51	56	52	56	56
397	8	5	836	808		51	56	53	56	56
398	8	6	836	808		51	56	54	56	56
399	8	7	836	808		51	56	55	56	56
400	8	8	836	808		52	56	56	56	56
401	8	9	836	808		52	56	57	56	56
402	8	10	836	808		52	56	49	56	56
403	8	11	834	808		52	56	49	56	56
404	8	12	836	802		52	56	49	56	56
405	8	13	836	798		52	56	49	56	55
406	8	14	842	800		52	56	49	56	56
407	8	15	842	800		52	56	49	56	56
408	8	16	842	800		52	56	49	56	56
409	8	17	842	796		52	56	49	56	55
410	8	18	836	798		52	56	49	56	55
411	8	19	834	798		52	56	49	56	55
412	8	20	834	798		52	56	50	56	55
413	8	21	834	798		52	56	50	56	55
414	8	22	832	798		52	56	50	56	55
415	8	23	832	798		52	56	50	56	55
416	8	24	830	794		52	56	50	56	55
417	8	25	830	794		52	56	50	56	55
418	8	26	830	794		52	56	50	56	55
419	8	27	830	794		52	56	50	56	55
420	8	28	830	794		52	56	50	56	55
421	8	29	830	800		52	56	50	56	56
422	8	30	830	802		52	56	51	56	56
423	8	31	830	802		52	56	51	56	56
424	8	32	830	804		52	56	51	56	56
425	8	33	830	804		52	56	51	56	56
426	8	34	828	804		52	56	51	56	56
427	8	35	828	804		52	56	51	56	56
428	8	36	826	802		52	56	51	56	56
429	8	37	826	802		52	56	51	56	56
430	8	38	828	804		52	56	51	56	56
431	8	39	828	804		52	56	51	56	56
432	8	40	828	808		52	56	52	56	56
433	8	41	828	808		52	56	52	56	56
434	8	42	832	812		52	56	52	56	56
435	8	43	832	812		52	56	52	56	56
436	8	44	832	810		52	56	52	56	56
437	8	45	832	804		52	56	52	56	56
438	8	46	832	804		52	56	52	56	56
439	8	47	830	802		52	56	52	56	56
440	8	48	830	802		52	56	52	56	56
441	8	49	828	800		52	56	52	56	56
442	8	50	828	800		52	56	53	56	56
443	8	51	828	802		52	56	53	56	56
444	8	52	828	802		52	56	53	56	56
445	8	53	826	804		52	56	53	56	56
446	8	54	822	804		52	56	53	56	56
447	8	55	822	804		52	56	53	56	56
448	8	56	822	804		52	56	53	56	56
449	9	1	506	828		52	57	49	53	56
450	9	2	506	822		52	57	50	53	56
451	9	3	504	820		52	57	51	53	56
452	9	4	506	816		52	57	52	53	56
453	9	5	506	816		52	57	53	53	56
454	9	6	510	820		52	57	54	53	56
455	9	7	512	822		52	57	55	53	56
456	9	8	512	822		52	57	56	53	56
457	9	9	512	822		52	57	57	53	56
458	9	10	512	822		52	57	49	53	56
459	9	11	512	822		52	57	49	53	56
460	9	12	512	826		52	57	49	53	56
461	9	13	512	826		52	57	49	53	56
462	9	14	512	826		52	57	49	53	56
463	9	15	512	826		52	57	49	53	56
464	9	16	512	826		52	57	49	53	56
465	9	17	512	826		52	57	49	53	56
466	9	18	514	828		52	57	49	53	56
467	9	19	514	828		52	57	49	53	56
468	9	20	514	828		52	57	50	53	56
469	9	21	514	828		52	57	50	53	56
470	9	22	514	830		52	57	50	53	56
471	9	23	514	830		52	57	50	53	56
472	9	24	514	834		52	57	50	53	56
473	9	25	514	834		52	57	50	53	56
474	9	26	516	834		52	57	50	53	56
475	9	27	516	834		52	57	50	53	56
476	9	28	516	834		52	57	50	53	56
477	9	29	516	832		52	57	50	53	56
478	9	30	522	830		52	57	51	53	56
479	9	31	522	830		52	57	51	53	56
480	9	32	522	830		52	57	51	53	56
481	9	33	522	830		52	57	51	53	56
482	9	34	522	830		52	57	51	53	56
483	9	35	522	830		52	57	51	53	56
484	9	36	522	830		52	57	51	53	56
485	9	37	522	830		52	57	51	53	56
486	9	38	522	830		52	57	51	53	56
487	9	39	522	830		52	57	51	53	56
488	9	40	522	830		52	57	52	53	56
489	9	41	522	830		52	57	52	53	56
490	9	42	522	830		52	57	52	53	56
491	9	43	522	830		52	57	52	53	56
492	9	44	522	830		52	57	52	53	56
493	9	45	524	826		52	57	52	53	56
494	9	46	526	826		52	57	52	53	56
495	9	47	528	826		52	57	52	53	56
496	9	48	530	828		52	57	52	53	56
497	9	49	530	828		52	57	52	53	56
498	9	50	530	828		52	57	53	53	56
499	9	51	530	828		52	57	53	53	56
500	9	52	530	828		53	57	53	53	56
501	9	53	530	828		53	57	53	53	56
502	9	54	528	828		53	57	53	53	56
503	9	55	522	828		53	57	53	53	56
504	9	56	520	830		53	57	53	53	56
505	10	1	616	784		53	49	49	54	55
506	10	2	616	784		53	49	50	54	55
507	10	3	616	784		53	49	51	54	55
508	10	4	616	784		53	49	52	54	55
509	10	5	616	784		53	49	53	54	55
510	10	6	616	784		53	49	54	54	55
511	10	7	616	784		53	49	55	54	55
512	10	8	614	784		53	49	56	54	55
513	10	9	614	784		53	49	57	54	55
514	10	10	614	784		53	49	49	54	55
515	10	11	614	784		53	49	49	54	55
516	10	12	614	784		53	49	49	54	55
517	10	13	614	784		53	49	49	54	55
518	10	14	614	784		53	49	49	54	55
519	10	15	614	784		53	49	49	54	55
520	10	16	614	784		53	49	49	54	55
521	10	17	614	784		53	49	49	54	55
522	10	18	620	790		53	49	49	54	55
523	10	19	620	790		53	49	49	54	55
524	10	20	620	792		53	49	50	54	55
525	10	21	620	796		53	49	50	54	55
526	10	22	620	796		53	49	50	54	55
527	10	23	620	796		53	49	50	54	55
528	10	24	618	800		53	49	50	54	56
529	10	25	618	802		53	49	50	54	56
530	10	26	618	802		53	49	50	54	56
531	10	27	618	802		53	49	50	54	56
532	10	28	618	802		53	49	50	54	56
533	10	29	618	802		53	49	50	54	56
534	10	30	618	802		53	49	51	54	56
535	10	31	618	802		53	49	51	54	56
536	10	32	618	802		53	49	51	54	56
537	10	33	618	800		53	49	51	54	56
538	10	34	618	800		53	49	51	54	56
539	10	35	618	800		53	49	51	54	56
540	10	36	614	800		53	49	51	54	56
541	10	37	608	804		53	49	51	54	56
542	10	38	612	814		53	49	51	54	56
543	10	39	612	814		53	49	51	54	56
544	10	40	612	814		53	49	52	54	56
545	10	41	612	814		53	49	52	54	56
546	10	42	612	814		53	49	52	54	56
547	10	43	612	816		53	49	52	54	56
548	10	44	612	816		53	49	52	54	56
549	10	45	612	820		53	49	52	54	56
550	10	46	612	820		53	49	52	54	56
551	10	47	612	820		53	49	52	54	56
552	10	48	612	820		53	49	52	54	56
553	10	49	612	820		53	49	52	54	56
554	10	50	612	820		53	49	53	54	56
555	10	51	612	820		53	49	53	54	56
556	10	52	612	820		53	49	53	54	56
557	10	53	612	824		53	49	53	54	56
558	10	54	610	826		53	49	53	54	56
559	10	55	608	826		53	49	53	54	56
560	10	56	608	826		53	49	53	54	56
561	11	1	428	860		53	49	49	52	56
562	11	2	422	860		53	49	50	52	56
563	11	3	414	854		53	49	51	52	56
564	11	4	414	854		53	49	52	52	56
565	11	5	414	854		53	49	53	52	56
566	11	6	414	854		53	49	54	52	56
567	11	7	414	854		53	49	55	52	56
568	11	8	414	854		53	49	56	52	56
569	11	9	414	854		53	49	57	52	56
570	11	10	414	854		53	49	49	52	56
571	11	11	414	854		53	49	49	52	56
572	11	12	416	858		53	49	49	52	56
573	11	13	416	858		53	49	49	52	56
574	11	14	414	862		53	49	49	52	56
575	11	15	414	870		53	49	49	52	56
576	11	16	416	866		53	49	49	52	56
577	11	17	416	866		53	49	49	52	56
578	11	18	416	866		53	49	49	52	56
579	11	19	416	866		53	49	49	52	56
580	11	20	416	866		53	49	50	52	56
581	11	21	416	866		53	49	50	52	56
582	11	22	418	870		53	49	50	52	56
583	11	23	418	870		53	49	50	52	56
584	11	24	418	872		53	49	50	52	56
585	11	25	416	874		53	49	50	52	56
586	11	26	416	874		53	49	50	52	56
587	11	27	416	874		53	49	50	52	56
588	11	28	416	874		53	49	50	52	56
589	11	29	410	876		53	49	50	52	56
590	11	30	410	876		53	49	51	52	56
591	11	31	410	876		53	49	51	52	56
592	11	32	410	878		53	49	51	52	56
593	11	33	410	878		53	49	51	52	56
594	11	34	410	878		53	49	51	52	56
595	11	35	410	878		53	49	51	52	56
596	11	36	410	878		53	49	51	52	56
597	11	37	410	878		53	49	51	52	56
598	11	38	410	878		53	49	51	52	56
599	11	39	410	878		53	49	51	52	56
600	11	40	410	878		54	49	52	52	56
601	11	41	410	878		54	49	52	52	56
602	11	42	410	878		54	49	52	52	56
603	11	43	412	886		54	49	52	52	56
604	11	44	412	886		54	49	52	52	56
605	11	45	412	886		54	49	52	52	56
606	11	46	412	886		54	49	52	52	56
607	11	47	412	886		54	49	52	52	56
608	11	48	412	886		54	49	52	52	56
609	11	49	412	886		54	49	52	52	56
610	11	50	412	886		54	49	53	52	56
611	11	51	412	886		54	49	53	52	56
612	11	52	412	886		54	49	53	52	56
613	11	53	412	886		54	49	53	52	56
614	11	54	406	890		54	49	53	52	56
615	11	55	400	884		54	49	53	52	56
616	11	56	400	884		54	49	53	52	56
617	12	1	798	756		54	49	49	55	55
618	12	2	798	756		54	49	50	55	55
619	12	3	794	754		54	49	51	55	55
620	12	4	794	754		54	49	52	55	55
621	12	5	794	754		54	49	53	55	55
622	12	6	794	754		54	49	54	55	55
623	12	7	794	754		54	49	55	55	55
624	12	8	794	754		54	49	56	55	55
625	12	9	794	754		54	49	57	55	55
626	12	10	794	754		54	49	49	55	55
627	12	11	792	754		54	49	49	55	55
628	12	12	792	754		54	49	49	55	55
629	12	13	792	754		54	49	49	55	55
630	12	14	790	752		54	49	49	55	55
631	12	15	790	752		54	49	49	55	55
632	12	16	790	752		54	49	49	55	55
633	12	17	796	756		54	49	49	55	55
634	12	18	796	756		54	49	49	55	55
635	12	19	796	756		54	49	49	55	55
636	12	20	796	756		54	49	50	55	55
637	12	21	796	756		54	49	50	55	55
638	12	22	796	756		54	49	50	55	55
639	12	23	796	756		54	49	50	55	55
640	12	24	796	756		54	49	50	55	55
641	12	25	796	756		54	49	50	55	55
642	12	26	796	756		54	49	50	55	55
643	12	27	780	744		54	49	50	55	55
644	12	28	766	726		54	49	50	55	55
645	12	29	766	726		54	49	50	55	55
646	12	30	774	736		54	49	51	55	55
647	12	31	774	736		54	49	51	55	55
648	12	32	774	736		54	49	51	55	55
649	12	33	774	736		54	49	51	55	55
650	12	34	774	736		54	49	51	55	55
651	12	35	774	736		54	49	51	55	55
652	12	36	774	732		54	49	51	55	55
653	12	37	774	732		54	49	51	55	55
654	12	38	774	730		54	49	51	55	55
655	12	39	774	730		54	49	51	55	55
656	12	40	774	730		54	49	52	55	55
657	12	41	774	730		54	49	52	55	55
658	12	42	774	730		54	49	52	55	55
659	12	43	774	730		54	49	52	55	55
660	12	44	774	730		54	49	52	55	55
661	12	45	774	730		54	49	52	55	55
662	12	46	774	730		54	49	52	55	55
663	12	47	770	730		54	49	52	55	55
664	12	48	770	730		54	49	52	55	55
665	12	49	770	730		54	49	52	55	55
666	12	50	774	736		54	49	53	55	55
667	12	51	774	736		54	49	53	55	55
668	12	52	774	736		54	49	53	55	55
669	12	53	776	742		54	49	53	55	55
670	12	54	776	742		54	49	53	55	55
671	12	55	776	742		54	49	53	55	55
672	12	56	776	742		54	49	53	55	55
673	13	1	250	746		54	49	49	50	55
674	13	2	250	746		54	49	50	50	55
675	13	3	250	746		54	49	51	50	55
676	13	4	250	746		54	49	52	50	55
677	13	5	250	746		54	49	53	50	55
678	13	6	250	746		54	49	54	50	55
679	13	7	250	746		54	49	55	50	55
680	13	8	250	746		54	49	56	50	55
681	13	9	250	746		54	49	57	50	55
682	13	10	250	746		54	49	49	50	55
683	13	11	250	746		54	49	49	50	55
684	13	12	250	746		54	49	49	50	55
685	13	13	244	750		54	49	49	50	55
686	13	14	244	750		54	49	49	50	55
687	13	15	244	754		54	49	49	50	55
688	13	16	244	754		54	49	49	50	55
689	13	17	244	754		54	49	49	50	55
690	13	18	244	754		54	49	49	50	55
691	13	19	236	760		54	49	49	50	55
692	13	20	236	760		54	49	50	50	55
693	13	21	226	760		54	49	50	50	55
694	13	22	226	760		54	49	50	50	55
695	13	23	220	762		54	49	50	50	55
696	13	24	220	762		54	49	50	50	55
697	13	25	220	762		54	49	50	50	55
698	13	26	220	762		54	49	50	50	55
699	13	27	212	768		54	49	50	50	55
700	13	28	212	768		55	49	50	50	55
701	13	29	210	768		55	49	50	50	55
702	13	30	210	768		55	49	51	50	55
703	13	31	210	768		55	49	51	50	55
704	13	32	210	768		55	49	51	50	55
705	13	33	210	768		55	49	51	50	55
706	13	34	210	768		55	49	51	50	55
707	13	35	206	772		55	49	51	50	55
708	13	36	206	772		55	49	51	50	55
709	13	37	206	772		55	49	51	50	55
710	13	38	206	772		55	49	51	50	55
711	13	39	206	772		55	49	51	50	55
712	13	40	206	772		55	49	52	50	55
713	13	41	206	772		55	49	52	50	55
714	13	42	206	772		55	49	52	50	55
715	13	43	206	772		55	49	52	50	55
716	13	44	206	772		55	49	52	50	55
717	13	45	206	774		55	49	52	50	55
718	13	46	204	778		55	49	52	50	55
719	13	47	204	778		55	49	52	50	55
720	13	48	204	778		55	49	52	50	55
721	13	49	200	780		55	49	52	50	55
722	13	50	200	780		55	49	53	50	55
723	13	51	200	780		55	49	53	50	55
724	13	52	200	780		55	49	53	50	55
725	13	53	200	780		55	49	53	50	55
726	13	54	200	780		55	49	53	50	55
727	13	55	200	780		55	49	53	50	55
728	13	56	194	782		55	49	53	49	55
729	14	1	276	162		55	49	49	50	49
730	14	2	276	162		55	49	50	50	49
731	14	3	276	160		55	49	51	50	49
732	14	4	276	160		55	49	52	50	49
733	14	5	276	160		55	49	53	50	49
734	14	6	276	160		55	49	54	50	49
735	14	7	276	160		55	49	55	50	49
736	14	8	274	158		55	49	56	50	49
737	14	9	272	152		55	49	57	50	49
738	14	10	272	152		55	49	49	50	49
739	14	11	272	152		55	49	49	50	49
740	14	12	270	150		55	49	49	50	49
741	14	13	270	150		55	49	49	50	49
742	14	14	270	150		55	49	49	50	49
743	14	15	270	150		55	49	49	50	49
744	14	16	270	150		55	49	49	50	49
745	14	17	270	150		55	49	49	50	49
746	14	18	270	150		55	49	49	50	49
747	14	19	270	150		55	49	49	50	49
748	14	20	270	150		55	49	50	50	49
749	14	21	270	150		55	49	50	50	49
750	14	22	270	150		55	49	50	50	49
751	14	23	270	150		55	49	50	50	49
752	14	24	270	150		55	49	50	50	49
753	14	25	270	150		55	49	50	50	49
754	14	26	270	150		55	49	50	50	49
755	14	27	268	148		55	49	50	50	49
756	14	28	264	148		55	49	50	50	49
757	14	29	262	148		55	49	50	50	49
758	14	30	252	146		55	49	51	50	49
759	14	31	252	142		55	49	51	50	49
760	14	32	252	142		55	49	51	50	49
761	14	33	252	142		55	49	51	50	49
762	14	34	252	142		55	49	51	50	49
763	14	35	252	142		55	49	51	50	49
764	14	36	252	142		55	49	51	50	49
765	14	37	252	142		55	49	51	50	49
766	14	38	252	142		55	49	51	50	49
767	14	39	252	142		55	49	51	50	49
768	14	40	252	142		55	49	52	50	49
769	14	41	252	142		55	49	52	50	49
770	14	42	252	142		55	49	52	50	49
771	14	43	254	142		55	49	52	50	49
772	14	44	260	144		55	49	52	50	49
773	14	45	260	144		55	49	52	50	49
774	14	46	260	144		55	49	52	50	49
775	14	47	260	144		55	49	52	50	49
776	14	48	260	144		55	49	52	50	49
777	14	49	260	144		55	49	52	50	49
778	14	50	260	144		55	49	53	50	49
779	14	51	260	144		55	49	53	50	49
780	14	52	260	144		55	49	53	50	49
781	14	53	260	144		55	49	53	50	49
782	14	54	258	144		55	49	53	50	49
783	14	55	252	144		55	49	53	50	49
784	14	56	252	144		55	49	53	50	49
785	14	57	252	144		55	49	53	50	49
786	14	58	252	144		55	49	53	50	49
787	14	59	252	144		55	49	53	50	49
788	14	60	252	144		55	49	54	50	49
789	14	61	252	144		55	49	54	50	49
790	15	1	76	250		55	49	49	55	50
791	15	2	76	250		55	49	50	55	50
792	15	3	76	250		55	49	51	55	50
793	15	4	76	250		55	49	52	55	50
794	15	5	76	250		55	49	53	55	50
795	15	6	76	250		55	49	54	55	50
796	15	7	80	248		55	49	55	56	50
797	15	8	80	248		55	49	56	56	50
798	15	9	86	248		55	49	57	56	50
799	15	10	86	244		55	49	49	56	50
800	15	11	86	244		56	49	49	56	50
801	15	12	86	244		56	49	49	56	50
802	15	13	86	244		56	49	49	56	50
803	15	14	86	250		56	49	49	56	50
804	15	15	84	258		56	49	49	56	50
805	15	16	84	258		56	49	49	56	50
806	15	17	84	254		56	49	49	56	50
807	15	18	84	254		56	49	49	56	50
808	15	19	84	254		56	49	49	56	50
809	15	20	86	256		56	49	50	56	50
810	15	21	88	258		56	49	50	56	50
811	15	22	88	258		56	49	50	56	50
812	15	23	88	258		56	49	50	56	50
813	15	24	88	258		56	49	50	56	50
814	15	25	88	258		56	49	50	56	50
815	15	26	88	258		56	49	50	56	50
816	15	27	88	258		56	49	50	56	50
817	15	28	88	258		56	49	50	56	50
818	15	29	88	258		56	49	50	56	50
819	15	30	88	258		56	49	51	56	50
820	15	31	88	258		56	49	51	56	50
821	15	32	84	258		56	49	51	56	50
822	15	33	80	262		56	49	51	56	50
823	15	34	72	268		56	49	51	55	50
824	15	35	74	268		56	49	51	55	50
825	15	36	76	268		56	49	51	55	50
826	15	37	76	268		56	49	51	55	50
827	15	38	76	272		56	49	51	55	50
828	15	39	76	272		56	49	51	55	50
829	15	40	74	276		56	49	52	55	50
830	15	41	72	278		56	49	52	55	50
831	15	42	70	280		56	49	52	55	50
832	15	43	66	280		56	49	52	54	50
833	15	44	66	280		56	49	52	54	50
834	15	45	66	280		56	49	52	54	50
835	15	46	68	274		56	49	52	54	50
836	15	47	72	272		56	49	52	55	50
837	15	48	72	272		56	49	52	55	50
838	15	49	74	272		56	49	52	55	50
839	15	50	76	272		56	49	53	55	50
840	15	51	76	272		56	49	53	55	50
841	15	52	80	270		56	49	53	56	50
842	15	53	80	270		56	49	53	56	50
843	15	54	80	270		56	49	53	56	50
844	15	55	80	268		56	49	53	56	50
845	15	56	80	264		56	49	53	56	50
846	15	57	80	264		56	49	53	56	50
847	15	58	78	266		56	49	53	55	50
848	15	59	78	266		56	49	53	55	50
849	15	60	78	268		56	49	54	55	50
850	15	61	78	268		56	49	54	55	50
851	16	1	302	312		56	49	49	51	51
852	16	2	302	312		56	49	50	51	51
853	16	3	302	312		56	49	51	51	51
854	16	4	302	312		56	49	52	51	51
855	16	5	302	312		56	49	53	51	51
856	16	6	302	312		56	49	54	51	51
857	16	7	302	312		56	49	55	51	51
858	16	8	302	312		56	49	56	51	51
859	16	9	302	312		56	49	57	51	51
860	16	10	302	312		56	49	49	51	51
861	16	11	302	312		56	49	49	51	51
862	16	12	302	312		56	49	49	51	51
863	16	13	302	312		56	49	49	51	51
864	16	14	302	312		56	49	49	51	51
865	16	15	302	312		56	49	49	51	51
866	16	16	300	312		56	49	49	51	51
867	16	17	294	308		56	49	49	50	51
868	16	18	292	308		56	49	49	50	51
869	16	19	292	308		56	49	49	50	51
870	16	20	290	310		56	49	50	50	51
871	16	21	290	310		56	49	50	50	51
872	16	22	288	312		56	49	50	50	51
873	16	23	288	312		56	49	50	50	51
874	16	24	288	312		56	49	50	50	51
875	16	25	288	312		56	49	50	50	51
876	16	26	288	312		56	49	50	50	51
877	16	27	288	312		56	49	50	50	51
878	16	28	288	312		56	49	50	50	51
879	16	29	288	312		56	49	50	50	51
880	16	30	288	312		56	49	51	50	51
881	16	31	288	312		56	49	51	50	51
882	16	32	288	312		56	49	51	50	51
883	16	33	288	312		56	49	51	50	51
884	16	34	288	312		56	49	51	50	51
885	16	35	288	312		56	49	51	50	51
886	16	36	288	312		56	49	51	50	51
887	16	37	288	312		56	49	51	50	51
888	16	38	288	310		56	49	51	50	51
889	16	39	290	302		56	49	51	50	51
890	16	40	290	302		56	49	52	50	51
891	16	41	290	302		56	49	52	50	51
892	16	42	288	302		56	49	52	50	51
893	16	43	280	300		56	49	52	50	51
894	16	44	280	300		56	49	52	50	51
895	16	45	278	300		56	49	52	50	51
896	16	46	278	300		56	49	52	50	51
897	16	47	278	302		56	49	52	50	51
898	16	48	278	302		56	49	52	50	51
899	16	49	278	308		56	49	52	50	51
900	16	50	278	308		57	49	53	50	51
901	16	51	278	302		57	49	53	50	51
902	16	52	270	298		57	49	53	50	50
903	16	53	270	298		57	49	53	50	50
904	16	54	270	298		57	49	53	50	50
905	16	55	274	296		57	49	53	50	50
906	16	56	274	296		57	49	53	50	50
907	16	57	276	296		57	49	53	50	50
908	16	58	278	296		57	49	53	50	50
909	16	59	278	296		57	49	53	50	50
910	16	60	278	296		57	49	54	50	50
911	16	61	274	290		57	49	54	50	50
912	17	1	354	346		57	49	49	51	51
913	17	2	362	346		57	49	50	51	51
914	17	3	362	346		57	49	51	51	51
915	17	4	350	354		57	49	52	51	51
916	17	5	358	350		57	49	53	51	51
917	17	6	358	350		57	49	54	51	51
918	17	7	358	350		57	49	55	51	51
919	17	8	358	350		57	49	56	51	51
920	17	9	358	348		57	49	57	51	51
921	17	10	358	346		57	49	49	51	51
922	17	11	358	344		57	49	49	51	51
923	17	12	358	342		57	49	49	51	51
924	17	13	358	342		57	49	49	51	51
925	17	14	356	342		57	49	49	51	51
926	17	15	352	348		57	49	49	51	51
927	17	16	352	348		57	49	49	51	51
928	17	17	352	348		57	49	49	51	51
929	17	18	352	348		57	49	49	51	51
930	17	19	352	348		57	49	49	51	51
931	17	20	352	348		57	49	50	51	51
932	17	21	352	348		57	49	50	51	51
933	17	22	352	350		57	49	50	51	51
934	17	23	352	350		57	49	50	51	51
935	17	24	352	350		57	49	50	51	51
936	17	25	352	350		57	49	50	51	51
937	17	26	352	350		57	49	50	51	51
938	17	27	352	350		57	49	50	51	51
939	17	28	352	350		57	49	50	51	51
940	17	29	350	354		57	49	50	51	51
941	17	30	346	358		57	49	51	51	51
942	17	31	346	358		57	49	51	51	51
943	17	32	346	360		57	49	51	51	51
944	17	33	346	360		57	49	51	51	51
945	17	34	346	360		57	49	51	51	51
946	17	35	346	360		57	49	51	51	51
947	17	36	346	360		57	49	51	51	51
948	17	37	344	360		57	49	51	51	51
949	17	38	344	360		57	49	51	51	51
950	17	39	344	364		57	49	51	51	51
951	17	40	344	364		57	49	52	51	51
952	17	41	342	376		57	49	52	51	51
953	17	42	342	376		57	49	52	51	51
954	17	43	342	376		57	49	52	51	51
955	17	44	342	376		57	49	52	51	51
956	17	45	342	376		57	49	52	51	51
957	17	46	342	376		57	49	52	51	51
958	17	47	342	376		57	49	52	51	51
959	17	48	342	376		57	49	52	51	51
960	17	49	342	376		57	49	52	51	51
961	17	50	342	376		57	49	53	51	51
962	17	51	342	376		57	49	53	51	51
963	17	52	342	374		57	49	53	51	51
964	17	53	342	374		57	49	53	51	51
965	17	54	342	374		57	49	53	51	51
966	17	55	342	374		57	49	53	51	51
967	17	56	342	374		57	49	53	51	51
968	17	57	342	374		57	49	53	51	51
969	17	58	342	374		57	49	53	51	51
970	17	59	342	374		57	49	53	51	51
971	17	60	342	374		57	49	54	51	51
972	17	61	342	374		57	49	54	51	51
973	18	1	508	218		57	49	49	53	50
974	18	2	508	218		57	49	50	53	50
975	18	3	508	218		57	49	51	53	50
976	18	4	508	218		57	49	52	53	50
977	18	5	508	216		57	49	53	53	50
978	18	6	508	214		57	49	54	53	50
979	18	7	508	214		57	49	55	53	50
980	18	8	508	214		57	49	56	53	50
981	18	9	508	214		57	49	57	53	50
982	18	10	508	210		57	49	49	53	50
983	18	11	508	206		57	49	49	53	50
984	18	12	510	204		57	49	49	53	50
985	18	13	510	204		57	49	49	53	50
986	18	14	506	210		57	49	49	53	50
987	18	15	504	210		57	49	49	53	50
988	18	16	502	212		57	49	49	53	50
989	18	17	502	212		57	49	49	53	50
990	18	18	502	212		57	49	49	53	50
991	18	19	502	212		57	49	49	53	50
992	18	20	502	212		57	49	50	53	50
993	18	21	502	212		57	49	50	53	50
994	18	22	502	212		57	49	50	53	50
995	18	23	502	206		57	49	50	53	50
996	18	24	498	202		57	49	50	52	50
997	18	25	496	200		57	49	50	52	50
998	18	26	496	200		57	49	50	52	50
999	18	27	496	196		57	49	50	52	49
1000	18	28	496	190		49	49	50	52	49
1001	18	29	496	190		49	49	50	52	49
1002	18	30	494	188		49	49	51	52	49
1003	18	31	494	188		49	49	51	52	49
1004	18	32	494	188		49	49	51	52	49
1005	18	33	494	188		49	49	51	52	49
1006	18	34	494	188		49	49	51	52	49
1007	18	35	492	186		49	49	51	52	49
1008	18	36	494	180		49	49	51	52	49
1009	18	37	494	180		49	49	51	52	49
1010	18	38	494	180		49	49	51	52	49
1011	18	39	494	180		49	49	51	52	49
1012	18	40	494	180		49	49	52	52	49
1013	18	41	494	180		49	49	52	52	49
1014	18	42	494	180		49	49	52	52	49
1015	18	43	494	180		49	49	52	52	49
1016	18	44	494	180		49	49	52	52	49
1017	18	45	496	178		49	49	52	52	49
1018	18	46	496	178		49	49	52	52	49
1019	18	47	496	178		49	49	52	52	49
1020	18	48	496	180		49	49	52	52	49
1021	18	49	496	180		49	49	52	52	49
1022	18	50	494	180		49	49	53	52	49
1023	18	51	490	180		49	49	53	52	49
1024	18	52	490	180		49	49	53	52	49
1025	18	53	488	180		49	49	53	52	49
1026	18	54	488	180		49	49	53	52	49
1027	18	55	488	180		49	49	53	52	49
1028	18	56	488	180		49	49	53	52	49
1029	18	57	488	180		49	49	53	52	49
1030	18	58	488	180		49	49	53	52	49
1031	18	59	488	180		49	49	53	52	49
1032	18	60	488	180		49	49	54	52	49
1033	18	61	488	180		49	49	54	52	49
1034	19	1	514	352		49	49	49	53	51
1035	19	2	514	352		49	49	50	53	51
1036	19	3	514	350		49	49	51	53	51
1037	19	4	514	350		49	49	52	53	51
1038	19	5	512	348		49	49	53	53	51
1039	19	6	510	346		49	49	54	53	51
1040	19	7	510	346		49	49	55	53	51
1041	19	8	512	340		49	49	56	53	51
1042	19	9	512	340		49	49	57	53	51
1043	19	10	512	338		49	49	49	53	51
1044	19	11	512	332		49	49	49	53	51
1045	19	12	510	328		49	49	49	53	51
1046	19	13	504	328		49	49	49	53	51
1047	19	14	504	328		49	49	49	53	51
1048	19	15	494	332		49	49	49	52	51
1049	19	16	494	330		49	49	49	52	51
1050	19	17	492	324		49	49	49	52	51
1051	19	18	492	324		49	49	49	52	51
1052	19	19	484	322		49	49	49	52	51
1053	19	20	484	322		49	49	50	52	51
1054	19	21	482	322		49	49	50	52	51
1055	19	22	482	322		49	49	50	52	51
1056	19	23	484	322		49	49	50	52	51
1057	19	24	484	322		49	49	50	52	51
1058	19	25	486	322		49	49	50	52	51
1059	19	26	486	322		49	49	50	52	51
1060	19	27	486	322		49	49	50	52	51
1061	19	28	486	322		49	49	50	52	51
1062	19	29	484	322		49	49	50	52	51
1063	19	30	486	322		49	49	51	52	51
1064	19	31	490	322		49	49	51	52	51
1065	19	32	494	326		49	49	51	52	51
1066	19	33	498	332		49	49	51	52	51
1067	19	34	498	332		49	49	51	52	51
1068	19	35	482	328		49	49	51	52	51
1069	19	36	482	328		49	49	51	52	51
1070	19	37	474	328		49	49	51	52	51
1071	19	38	474	328		49	49	51	52	51
1072	19	39	474	328		49	49	51	52	51
1073	19	40	474	328		49	49	52	52	51
1074	19	41	472	326		49	49	52	52	51
1075	19	42	472	326		49	49	52	52	51
1076	19	43	472	324		49	49	52	52	51
1077	19	44	472	324		49	49	52	52	51
1078	19	45	472	324		49	49	52	52	51
1079	19	46	472	324		49	49	52	52	51
1080	19	47	472	324		49	49	52	52	51
1081	19	48	472	324		49	49	52	52	51
1082	19	49	468	324		49	49	52	52	51
1083	19	50	468	324		49	49	53	52	51
1084	19	51	468	324		49	49	53	52	51
1085	19	52	468	324		49	49	53	52	51
1086	19	53	468	324		49	49	53	52	51
1087	19	54	468	324		49	49	53	52	51
1088	19	55	468	324		49	49	53	52	51
1089	19	56	466	322		49	49	53	52	51
1090	19	57	464	322		49	49	53	52	51
1091	19	58	462	322		49	49	53	52	51
1092	19	59	462	324		49	49	53	52	51
1093	19	60	462	324		49	49	54	52	51
1094	19	61	460	324		49	49	54	52	51
1095	20	1	442	468		49	50	49	52	52
1096	20	2	442	468		49	50	50	52	52
1097	20	3	442	468		49	50	51	52	52
1098	20	4	440	466		49	50	52	52	52
1099	20	5	438	464		49	50	53	52	52
1100	20	6	438	464		49	50	54	52	52
1101	20	7	436	464		49	50	55	52	52
1102	20	8	436	464		49	50	56	52	52
1103	20	9	436	464		49	50	57	52	52
1104	20	10	436	464		49	50	49	52	52
1105	20	11	434	458		49	50	49	52	52
1106	20	12	434	458		49	50	49	52	52
1107	20	13	432	458		49	50	49	52	52
1108	20	14	432	458		49	50	49	52	52
1109	20	15	432	460		49	50	49	52	52
1110	20	16	432	460		49	50	49	52	52
1111	20	17	432	460		49	50	49	52	52
1112	20	18	434	462		49	50	49	52	52
1113	20	19	434	464		49	50	49	52	52
1114	20	20	436	464		49	50	50	52	52
1115	20	21	436	464		49	50	50	52	52
1116	20	22	436	464		49	50	50	52	52
1117	20	23	436	466		49	50	50	52	52
1118	20	24	436	466		49	50	50	52	52
1119	20	25	436	470		49	50	50	52	52
1120	20	26	436	472		49	50	50	52	52
1121	20	27	434	470		49	50	50	52	52
1122	20	28	432	468		49	50	50	52	52
1123	20	29	432	468		49	50	50	52	52
1124	20	30	432	468		49	50	51	52	52
1125	20	31	430	464		49	50	51	52	52
1126	20	32	430	464		49	50	51	52	52
1127	20	33	430	464		49	50	51	52	52
1128	20	34	430	464		49	50	51	52	52
1129	20	35	430	464		49	50	51	52	52
1130	20	36	426	464		49	50	51	52	52
1131	20	37	426	464		49	50	51	52	52
1132	20	38	428	458		49	50	51	52	52
1133	20	39	428	458		49	50	51	52	52
1134	20	40	428	458		49	50	52	52	52
1135	20	41	428	460		49	50	52	52	52
1136	20	42	428	458		49	50	52	52	52
1137	20	43	432	452		49	50	52	52	52
1138	20	44	436	442		49	50	52	52	52
1139	20	45	436	442		49	50	52	52	52
1140	20	46	438	432		49	50	52	52	52
1141	20	47	446	428		49	50	52	52	52
1142	20	48	446	426		49	50	52	52	52
1143	20	49	446	426		49	50	52	52	52
1144	20	50	446	426		49	50	53	52	52
1145	20	51	448	426		49	50	53	52	52
1146	20	52	460	422		49	50	53	52	52
1147	20	53	454	426		49	50	53	52	52
1148	20	54	454	426		49	50	53	52	52
1149	20	55	454	426		49	50	53	52	52
1150	20	56	454	426		49	50	53	52	52
1151	20	57	454	426		49	50	53	52	52
1152	20	58	454	426		49	50	53	52	52
1153	20	59	454	426		49	50	53	52	52
1154	20	60	456	426		49	50	54	52	52
1155	20	61	472	440		49	50	54	52	52
1156	21	1	32	500		49	50	49	51	53
1157	21	2	32	500		49	50	50	51	53
1158	21	3	32	500		49	50	51	51	53
1159	21	4	32	500		49	50	52	51	53
1160	21	5	32	500		49	50	53	51	53
1161	21	6	32	500		49	50	54	51	53
1162	21	7	32	500		49	50	55	51	53
1163	21	8	32	500		49	50	56	51	53
1164	21	9	32	500		49	50	57	51	53
1165	21	10	32	498		49	50	49	51	52
1166	21	11	32	498		49	50	49	51	52
1167	21	12	34	498		49	50	49	51	52
1168	21	13	34	498		49	50	49	51	52
1169	21	14	34	502		49	50	49	51	53
1170	21	15	34	512		49	50	49	51	53
1171	21	16	38	512		49	50	49	51	53
1172	21	17	40	512		49	50	49	52	53
1173	21	18	38	510		49	50	49	51	53
1174	21	19	38	510		49	50	49	51	53
1175	21	20	38	510		49	50	50	51	53
1176	21	21	36	506		49	50	50	51	53
1177	21	22	36	506		49	50	50	51	53
1178	21	23	36	506		49	50	50	51	53
1179	21	24	36	506		49	50	50	51	53
1180	21	25	38	506		49	50	50	51	53
1181	21	26	38	506		49	50	50	51	53
1182	21	27	38	506		49	50	50	51	53
1183	21	28	36	508		49	50	50	51	53
1184	21	29	36	508		49	50	50	51	53
1185	21	30	36	508		49	50	51	51	53
1186	21	31	36	506		49	50	51	51	53
1187	21	32	36	506		49	50	51	51	53
1188	21	33	36	506		49	50	51	51	53
1189	21	34	36	506		49	50	51	51	53
1190	21	35	36	506		49	50	51	51	53
1191	21	36	36	506		49	50	51	51	53
1192	21	37	36	506		49	50	51	51	53
1193	21	38	36	506		49	50	51	51	53
1194	21	39	48	512		49	50	51	52	53
1195	21	40	48	512		49	50	52	52	53
1196	21	41	48	512		49	50	52	52	53
1197	21	42	48	512		49	50	52	52	53
1198	21	43	50	514		49	50	52	53	53
1199	21	44	50	514		49	50	52	53	53
1200	21	45	50	514		49	50	52	53	53
1201	21	46	50	514		49	50	52	53	53
1202	21	47	50	514		49	50	52	53	53
1203	21	48	38	506		49	50	52	51	53
1204	21	49	38	506		49	50	52	51	53
1205	21	50	38	506		49	50	53	51	53
1206	21	51	38	506		49	50	53	51	53
1207	21	52	42	508		49	50	53	52	53
1208	21	53	42	508		49	50	53	52	53
1209	21	54	44	508		49	50	53	52	53
1210	21	55	44	508		49	50	53	52	53
1211	21	56	44	504		49	50	53	52	53
1212	21	57	42	504		49	50	53	52	53
1213	21	58	42	504		49	50	53	52	53
1214	21	59	36	500		49	50	53	51	53
1215	21	60	36	500		49	50	54	51	53
1216	21	61	36	500		49	50	54	51	53
1217	22	1	680	668		49	50	49	54	54
1218	22	2	680	666		49	50	50	54	54
1219	22	3	680	666		49	50	51	54	54
1220	22	4	676	666		49	50	52	54	54
1221	22	5	676	666		49	50	53	54	54
1222	22	6	676	666		49	50	54	54	54
1223	22	7	676	672		49	50	55	54	54
1224	22	8	676	672		49	50	56	54	54
1225	22	9	676	672		49	50	57	54	54
1226	22	10	676	672		49	50	49	54	54
1227	22	11	676	672		49	50	49	54	54
1228	22	12	676	674		49	50	49	54	54
1229	22	13	676	676		49	50	49	54	54
1230	22	14	672	676		49	50	49	54	54
1231	22	15	672	676		49	50	49	54	54
1232	22	16	672	676		49	50	49	54	54
1233	22	17	672	674		49	50	49	54	54
1234	22	18	672	670		49	50	49	54	54
1235	22	19	672	670		49	50	49	54	54
1236	22	20	672	670		49	50	50	54	54
1237	22	21	672	670		49	50	50	54	54
1238	22	22	672	670		49	50	50	54	54
1239	22	23	670	670		49	50	50	54	54
1240	22	24	666	664		49	50	50	54	54
1241	22	25	666	664		49	50	50	54	54
1242	22	26	666	664		49	50	50	54	54
1243	22	27	666	664		49	50	50	54	54
1244	22	28	668	664		49	50	50	54	54
1245	22	29	668	664		49	50	50	54	54
1246	22	30	668	664		49	50	51	54	54
1247	22	31	670	664		49	50	51	54	54
1248	22	32	670	664		49	50	51	54	54
1249	22	33	672	660		49	50	51	54	54
1250	22	34	672	660		49	50	51	54	54
1251	22	35	672	660		49	50	51	54	54
1252	22	36	672	656		49	50	51	54	54
1253	22	37	672	656		49	50	51	54	54
1254	22	38	672	656		49	50	51	54	54
1255	22	39	672	656		49	50	51	54	54
1256	22	40	672	656		49	50	52	54	54
1257	22	41	672	656		49	50	52	54	54
1258	22	42	672	656		49	50	52	54	54
1259	22	43	672	656		49	50	52	54	54
1260	22	44	672	656		49	50	52	54	54
1261	22	45	672	656		49	50	52	54	54
1262	22	46	672	656		49	50	52	54	54
1263	22	47	672	656		49	50	52	54	54
1264	22	48	672	656		49	50	52	54	54
1265	22	49	672	656		49	50	52	54	54
1266	22	50	672	656		49	50	53	54	54
1267	22	51	672	656		49	50	53	54	54
1268	22	52	672	656		49	50	53	54	54
1269	22	53	672	656		49	50	53	54	54
1270	22	54	670	656		49	50	53	54	54
1271	22	55	664	652		49	50	53	54	54
1272	22	56	664	652		49	50	53	54	54
1273	22	57	664	652		49	50	53	54	54
1274	22	58	664	652		49	50	53	54	54
1275	22	59	664	652		49	50	53	54	54
1276	22	60	664	652		49	50	54	54	54
1277	22	61	664	650		49	50	54	54	54
1278	23	1	860	710		49	50	49	56	55
1279	23	2	860	710		49	50	50	56	55
1280	23	3	860	710		49	50	51	56	55
1281	23	4	860	710		49	50	52	56	55
1282	23	5	862	710		49	50	53	56	55
1283	23	6	862	710		49	50	54	56	55
1284	23	7	862	710		49	50	55	56	55
1285	23	8	862	710		49	50	56	56	55
1286	23	9	862	708		49	50	57	56	55
1287	23	10	862	708		49	50	49	56	55
1288	23	11	862	708		49	50	49	56	55
1289	23	12	862	708		49	50	49	56	55
1290	23	13	862	708		49	50	49	56	55
1291	23	14	858	700		49	50	49	56	55
1292	23	15	856	700		49	50	49	56	55
1293	23	16	854	700		49	50	49	56	55
1294	23	17	854	700		49	50	49	56	55
1295	23	18	854	700		49	50	49	56	55
1296	23	19	854	700		49	50	49	56	55
1297	23	20	854	700		49	50	50	56	55
1298	23	21	858	702		49	50	50	56	55
1299	23	22	858	702		49	50	50	56	55
1300	23	23	860	706		49	50	50	56	55
1301	23	24	860	706		49	50	50	56	55
1302	23	25	860	706		49	50	50	56	55
1303	23	26	862	708		49	50	50	56	55
1304	23	27	862	708		49	50	50	56	55
1305	23	28	862	708		49	50	50	56	55
1306	23	29	862	710		49	50	50	56	55
1307	23	30	862	710		49	50	51	56	55
1308	23	31	862	710		49	50	51	56	55
1309	23	32	862	710		49	50	51	56	55
1310	23	33	862	710		49	50	51	56	55
1311	23	34	862	710		49	50	51	56	55
1312	23	35	860	710		49	50	51	56	55
1313	23	36	860	710		49	50	51	56	55
1314	23	37	860	710		49	50	51	56	55
1315	23	38	860	708		49	50	51	56	55
1316	23	39	858	708		49	50	51	56	55
1317	23	40	858	708		49	50	52	56	55
1318	23	41	858	708		49	50	52	56	55
1319	23	42	858	708		49	50	52	56	55
1320	23	43	858	710		49	50	52	56	55
1321	23	44	858	714		49	50	52	56	55
1322	23	45	856	718		49	50	52	56	55
1323	23	46	856	718		49	50	52	56	55
1324	23	47	856	718		49	50	52	56	55
1325	23	48	856	718		49	50	52	56	55
1326	23	49	856	718		49	50	52	56	55
1327	23	50	856	718		49	50	53	56	55
1328	23	51	856	718		49	50	53	56	55
1329	23	52	856	718		49	50	53	56	55
1330	23	53	856	716		49	50	53	56	55
1331	23	54	856	716		49	50	53	56	55
1332	23	55	856	716		49	50	53	56	55
1333	23	56	856	716		49	50	53	56	55
1334	23	57	860	722		49	50	53	56	55
1335	23	58	862	722		49	50	53	56	55
1336	23	59	862	722		49	50	53	56	55
1337	23	60	862	722		49	50	54	56	55
1338	23	61	862	722		49	50	54	56	55
1339	24	1	658	804		49	50	49	54	56
1340	24	2	658	804		49	50	50	54	56
1341	24	3	656	802		49	50	51	54	56
1342	24	4	654	796		49	50	52	54	55
1343	24	5	654	796		49	50	53	54	55
1344	24	6	654	796		49	50	54	54	55
1345	24	7	656	798		49	50	55	54	55
1346	24	8	658	800		49	50	56	54	56
1347	24	9	658	800		49	50	57	54	56
1348	24	10	658	800		49	50	49	54	56
1349	24	11	658	800		49	50	49	54	56
1350	24	12	660	800		49	50	49	54	56
1351	24	13	660	800		49	50	49	54	56
1352	24	14	660	800		49	50	49	54	56
1353	24	15	660	800		49	50	49	54	56
1354	24	16	656	796		49	50	49	54	55
1355	24	17	656	792		49	50	49	54	55
1356	24	18	654	790		49	50	49	54	55
1357	24	19	654	788		49	50	49	54	55
1358	24	20	654	782		49	50	50	54	55
1359	24	21	654	782		49	50	50	54	55
1360	24	22	654	782		49	50	50	54	55
1361	24	23	654	782		49	50	50	54	55
1362	24	24	654	780		49	50	50	54	55
1363	24	25	654	778		49	50	50	54	55
1364	24	26	654	776		49	50	50	54	55
1365	24	27	654	768		49	50	50	54	55
1366	24	28	656	766		49	50	50	54	55
1367	24	29	656	766		49	50	50	54	55
1368	24	30	660	764		49	50	51	54	55
1369	24	31	660	764		49	50	51	54	55
1370	24	32	664	762		49	50	51	54	55
1371	24	33	664	758		49	50	51	54	55
1372	24	34	662	760		49	50	51	54	55
1373	24	35	660	760		49	50	51	54	55
1374	24	36	660	760		49	50	51	54	55
1375	24	37	660	760		49	50	51	54	55
1376	24	38	660	760		49	50	51	54	55
1377	24	39	660	758		49	50	51	54	55
1378	24	40	660	758		49	50	52	54	55
1379	24	41	660	758		49	50	52	54	55
1380	24	42	660	758		49	50	52	54	55
1381	24	43	660	758		49	50	52	54	55
1382	24	44	660	758		49	50	52	54	55
1383	24	45	660	758		49	50	52	54	55
1384	24	46	660	756		49	50	52	54	55
1385	24	47	660	756		49	50	52	54	55
1386	24	48	660	756		49	50	52	54	55
1387	24	49	660	752		49	50	52	54	55
1388	24	50	660	752		49	50	53	54	55
1389	24	51	660	752		49	50	53	54	55
1390	24	52	662	746		49	50	53	54	55
1391	24	53	662	746		49	50	53	54	55
1392	24	54	666	744		49	50	53	54	55
1393	24	55	674	744		49	50	53	54	55
1394	24	56	676	744		49	50	53	54	55
1395	24	57	676	744		49	50	53	54	55
1396	24	58	676	746		49	50	53	54	55
1397	24	59	676	746		49	50	53	54	55
1398	24	60	676	746		49	50	54	54	55
1399	24	61	674	746		49	50	54	54	55
1400	25	1	226	748		49	50	49	50	55
1401	25	2	226	748		49	50	50	50	55
1402	25	3	226	748		49	50	51	50	55
1403	25	4	226	748		49	50	52	50	55
1404	25	5	226	748		49	50	53	50	55
1405	25	6	226	748		49	50	54	50	55
1406	25	7	226	748		49	50	55	50	55
1407	25	8	226	748		49	50	56	50	55
1408	25	9	226	746		49	50	57	50	55
1409	25	10	226	746		49	50	49	50	55
1410	25	11	226	746		49	50	49	50	55
1411	25	12	226	746		49	50	49	50	55
1412	25	13	226	746		49	50	49	50	55
1413	25	14	226	746		49	50	49	50	55
1414	25	15	224	746		49	50	49	50	55
1415	25	16	224	746		49	50	49	50	55
1416	25	17	224	746		49	50	49	50	55
1417	25	18	222	748		49	50	49	50	55
1418	25	19	222	748		49	50	49	50	55
1419	25	20	222	748		49	50	50	50	55
1420	25	21	222	748		49	50	50	50	55
1421	25	22	222	748		49	50	50	50	55
1422	25	23	222	748		49	50	50	50	55
1423	25	24	222	748		49	50	50	50	55
1424	25	25	222	748		49	50	50	50	55
1425	25	26	222	748		49	50	50	50	55
1426	25	27	222	748		49	50	50	50	55
1427	25	28	222	748		49	50	50	50	55
1428	25	29	222	748		49	50	50	50	55
1429	25	30	214	748		49	50	51	50	55
1430	25	31	214	750		49	50	51	50	55
1431	25	32	212	754		49	50	51	50	55
1432	25	33	212	756		49	50	51	50	55
1433	25	34	212	756		49	50	51	50	55
1434	25	35	212	758		49	50	51	50	55
1435	25	36	212	758		49	50	51	50	55
1436	25	37	212	758		49	50	51	50	55
1437	25	38	212	758		49	50	51	50	55
1438	25	39	210	760		49	50	51	50	55
1439	25	40	208	760		49	50	52	50	55
1440	25	41	208	760		49	50	52	50	55
1441	25	42	208	760		49	50	52	50	55
1442	25	43	208	760		49	50	52	50	55
1443	25	44	208	760		49	50	52	50	55
1444	25	45	208	760		49	50	52	50	55
1445	25	46	208	760		49	50	52	50	55
1446	25	47	208	760		49	50	52	50	55
1447	25	48	208	760		49	50	52	50	55
1448	25	49	208	760		49	50	52	50	55
1449	25	50	204	760		49	50	53	50	55
1450	25	51	200	756		49	50	53	50	55
1451	25	52	196	756		49	50	53	49	55
1452	25	53	194	758		49	50	53	49	55
1453	25	54	206	760		49	50	53	50	55
1454	25	55	206	760		49	50	53	50	55
1455	25	56	206	760		49	50	53	50	55
1456	25	57	206	760		49	50	53	50	55
1457	25	58	206	760		49	50	53	50	55
1458	25	59	206	760		49	50	53	50	55
1459	25	60	206	760		49	50	54	50	55
1460	25	61	206	760		49	50	54	50	55
1461	26	1	58	922		49	50	49	53	57
1462	26	2	58	922		49	50	50	53	57
1463	26	3	58	922		49	50	51	53	57
1464	26	4	58	922		49	50	52	53	57
1465	26	5	58	922		49	50	53	53	57
1466	26	6	58	922		49	50	54	53	57
1467	26	7	58	924		49	50	55	53	57
1468	26	8	58	924		49	50	56	53	57
1469	26	9	54	926		49	50	57	53	57
1470	26	10	54	926		49	50	49	53	57
1471	26	11	54	926		49	50	49	53	57
1472	26	12	54	926		49	50	49	53	57
1473	26	13	54	926		49	50	49	53	57
1474	26	14	54	926		49	50	49	53	57
1475	26	15	54	926		49	50	49	53	57
1476	26	16	54	926		49	50	49	53	57
1477	26	17	54	926		49	50	49	53	57
1478	26	18	54	926		49	50	49	53	57
1479	26	19	54	926		49	50	49	53	57
1480	26	20	54	926		49	50	50	53	57
1481	26	21	54	926		49	50	50	53	57
1482	26	22	54	926		49	50	50	53	57
1483	26	23	54	928		49	50	50	53	57
1484	26	24	54	928		49	50	50	53	57
1485	26	25	54	928		49	50	50	53	57
1486	26	26	54	928		49	50	50	53	57
1487	26	27	54	928		49	50	50	53	57
1488	26	28	54	928		49	50	50	53	57
1489	26	29	54	928		49	50	50	53	57
1490	26	30	54	930		49	50	51	53	57
1491	26	31	54	930		49	50	51	53	57
1492	26	32	54	930		49	50	51	53	57
1493	26	33	52	932		49	50	51	53	57
1494	26	34	50	926		49	50	51	53	57
1495	26	35	50	924		49	50	51	53	57
1496	26	36	50	924		49	50	51	53	57
1497	26	37	50	924		49	50	51	53	57
1498	26	38	50	924		49	50	51	53	57
1499	26	39	50	928		49	50	51	53	57
1500	26	40	50	928		49	50	52	53	57
1501	26	41	44	928		49	50	52	52	57
1502	26	42	44	928		49	50	52	52	57
1503	26	43	44	928		49	50	52	52	57
1504	26	44	42	932		49	50	52	52	57
1505	26	45	42	932		49	50	52	52	57
1506	26	46	42	932		49	50	52	52	57
1507	26	47	42	932		49	50	52	52	57
1508	26	48	42	932		49	50	52	52	57
1509	26	49	42	932		49	50	52	52	57
1510	26	50	40	930		49	50	53	52	57
1511	26	51	40	930		49	50	53	52	57
1512	26	52	40	930		49	50	53	52	57
1513	26	53	40	930		49	50	53	52	57
1514	26	54	40	930		49	50	53	52	57
1515	26	55	40	930		49	50	53	52	57
1516	26	56	40	930		49	50	53	52	57
1517	26	57	40	928		49	50	53	52	57
1518	26	58	40	928		49	50	53	52	57
1519	26	59	40	928		49	50	53	52	57
1520	26	60	38	928		49	50	54	51	57
1521	26	61	32	928		49	50	54	51	57
1522	27	1	58	964		49	50	49	53	57
1523	27	2	56	964		49	50	50	53	57
1524	27	3	54	968		49	50	51	53	57
1525	27	4	54	968		49	50	52	53	57
1526	27	5	54	968		49	50	53	53	57
1527	27	6	54	968		49	50	54	53	57
1528	27	7	54	968		49	50	55	53	57
1529	27	8	54	968		49	50	56	53	57
1530	27	9	54	968		49	50	57	53	57
1531	27	10	54	968		49	50	49	53	57
1532	27	11	54	968		49	50	49	53	57
1533	27	12	54	968		49	50	49	53	57
1534	27	13	54	968		49	50	49	53	57
1535	27	14	54	970		49	50	49	53	57
1536	27	15	54	970		49	50	49	53	57
1537	27	16	54	970		49	50	49	53	57
1538	27	17	54	970		49	50	49	53	57
1539	27	18	54	970		49	50	49	53	57
1540	27	19	54	970		49	50	49	53	57
1541	27	20	54	970		49	50	50	53	57
1542	27	21	54	970		49	50	50	53	57
1543	27	22	54	970		49	50	50	53	57
1544	27	23	54	970		49	50	50	53	57
1545	27	24	54	970		49	50	50	53	57
1546	27	25	54	970		49	50	50	53	57
1547	27	26	54	970		49	50	50	53	57
1548	27	27	54	970		49	50	50	53	57
1549	27	28	54	970		49	50	50	53	57
1550	27	29	54	970		49	50	50	53	57
1551	27	30	54	972		49	50	51	53	57
1552	27	31	54	972		49	50	51	53	57
1553	27	32	54	972		49	50	51	53	57
1554	27	33	54	972		49	50	51	53	57
1555	27	34	54	972		49	50	51	53	57
1556	27	35	54	972		49	50	51	53	57
1557	27	36	54	972		49	50	51	53	57
1558	27	37	54	972		49	50	51	53	57
1559	27	38	54	972		49	50	51	53	57
1560	27	39	54	972		49	50	51	53	57
1561	27	40	54	972		49	50	52	53	57
1562	27	41	54	972		49	50	52	53	57
1563	27	42	54	972		49	50	52	53	57
1564	27	43	54	972		49	50	52	53	57
1565	27	44	54	972		49	50	52	53	57
1566	27	45	54	972		49	50	52	53	57
1567	27	46	54	972		49	50	52	53	57
1568	27	47	54	972		49	50	52	53	57
1569	27	48	54	972		49	50	52	53	57
1570	27	49	54	972		49	50	52	53	57
1571	27	50	54	972		49	50	53	53	57
1572	27	51	54	972		49	50	53	53	57
1573	27	52	54	972		49	50	53	53	57
1574	27	53	54	972		49	50	53	53	57
1575	27	54	54	972		49	50	53	53	57
1576	27	55	54	972		49	50	53	53	57
1577	27	56	54	976		49	50	53	53	57
1578	27	57	54	976		49	50	53	53	57
1579	27	58	54	976		49	50	53	53	57
1580	27	59	54	976		49	50	53	53	57
1581	27	60	54	976		49	50	54	53	57
1582	27	61	54	976		49	50	54	53	57
1583	28	1	802	894		49	50	49	56	56
1584	28	2	802	894		49	50	50	56	56
1585	28	3	802	896		49	50	51	56	56
1586	28	4	802	896		49	50	52	56	56
1587	28	5	802	896		49	50	53	56	56
1588	28	6	802	896		49	50	54	56	56
1589	28	7	798	896		49	50	55	55	56
1590	28	8	798	896		49	50	56	55	56
1591	28	9	798	896		49	50	57	55	56
1592	28	10	802	896		49	50	49	56	56
1593	28	11	804	898		49	50	49	56	56
1594	28	12	804	898		49	50	49	56	56
1595	28	13	806	896		49	50	49	56	56
1596	28	14	806	896		49	50	49	56	56
1597	28	15	804	896		49	50	49	56	56
1598	28	16	796	894		49	50	49	55	56
1599	28	17	796	894		49	50	49	55	56
1600	28	18	802	894		49	50	49	56	56
1601	28	19	802	894		49	50	49	56	56
1602	28	20	802	894		49	50	50	56	56
1603	28	21	802	894		49	50	50	56	56
1604	28	22	802	894		49	50	50	56	56
1605	28	23	802	894		49	50	50	56	56
1606	28	24	802	894		49	50	50	56	56
1607	28	25	802	894		49	50	50	56	56
1608	28	26	802	894		49	50	50	56	56
1609	28	27	802	894		49	50	50	56	56
1610	28	28	802	894		49	50	50	56	56
1611	28	29	802	894		49	50	50	56	56
1612	28	30	806	900		49	50	51	56	57
1613	28	31	806	900		49	50	51	56	57
1614	28	32	806	900		49	50	51	56	57
1615	28	33	806	900		49	50	51	56	57
1616	28	34	806	900		49	50	51	56	57
1617	28	35	806	900		49	50	51	56	57
1618	28	36	806	900		49	50	51	56	57
1619	28	37	806	900		49	50	51	56	57
1620	28	38	806	900		49	50	51	56	57
1621	28	39	806	900		49	50	51	56	57
1622	28	40	806	902		49	50	52	56	57
1623	28	41	806	902		49	50	52	56	57
1624	28	42	806	912		49	50	52	56	57
1625	28	43	806	912		49	50	52	56	57
1626	28	44	804	914		49	50	52	56	57
1627	28	45	804	914		49	50	52	56	57
1628	28	46	804	914		49	50	52	56	57
1629	28	47	804	916		49	50	52	56	57
1630	28	48	804	916		49	50	52	56	57
1631	28	49	804	916		49	50	52	56	57
1632	28	50	806	916		49	50	53	56	57
1633	28	51	806	918		49	50	53	56	57
1634	28	52	806	918		49	50	53	56	57
1635	28	53	806	918		49	50	53	56	57
1636	28	54	806	918		49	50	53	56	57
1637	28	55	806	918		49	50	53	56	57
1638	28	56	806	918		49	50	53	56	57
1639	28	57	804	918		49	50	53	56	57
1640	28	58	804	918		49	50	53	56	57
1641	28	59	804	918		49	50	53	56	57
1642	28	60	804	918		49	50	54	56	57
1643	28	61	804	918		49	50	54	56	57
1644	29	1	888	898		49	50	49	56	56
1645	29	2	888	898		49	50	50	56	56
1646	29	3	888	898		49	50	51	56	56
1647	29	4	888	898		49	50	52	56	56
1648	29	5	888	898		49	50	53	56	56
1649	29	6	888	898		49	50	54	56	56
1650	29	7	888	898		49	50	55	56	56
1651	29	8	888	896		49	50	56	56	56
1652	29	9	890	890		49	50	57	56	56
1653	29	10	892	890		49	50	49	56	56
1654	29	11	892	890		49	50	49	56	56
1655	29	12	892	890		49	50	49	56	56
1656	29	13	892	888		49	50	49	56	56
1657	29	14	890	888		49	50	49	56	56
1658	29	15	888	888		49	50	49	56	56
1659	29	16	888	888		49	50	49	56	56
1660	29	17	888	888		49	50	49	56	56
1661	29	18	886	884		49	50	49	56	56
1662	29	19	886	884		49	50	49	56	56
1663	29	20	886	884		49	50	50	56	56
1664	29	21	886	884		49	50	50	56	56
1665	29	22	886	884		49	50	50	56	56
1666	29	23	888	886		49	50	50	56	56
1667	29	24	890	888		49	50	50	56	56
1668	29	25	890	888		49	50	50	56	56
1669	29	26	890	888		49	50	50	56	56
1670	29	27	890	888		49	50	50	56	56
1671	29	28	890	888		49	50	50	56	56
1672	29	29	890	888		49	50	50	56	56
1673	29	30	892	892		49	50	51	56	56
1674	29	31	892	892		49	50	51	56	56
1675	29	32	892	892		49	50	51	56	56
1676	29	33	892	892		49	50	51	56	56
1677	29	34	892	892		49	50	51	56	56
1678	29	35	890	888		49	50	51	56	56
1679	29	36	890	888		49	50	51	56	56
1680	29	37	890	888		49	50	51	56	56
1681	29	38	890	888		49	50	51	56	56
1682	29	39	890	888		49	50	51	56	56
1683	29	40	898	886		49	50	52	56	56
1684	29	41	900	884		49	50	52	57	56
1685	29	42	900	874		49	50	52	57	56
1686	29	43	900	874		49	50	52	57	56
1687	29	44	900	874		49	50	52	57	56
1688	29	45	900	872		49	50	52	57	56
1689	29	46	900	872		49	50	52	57	56
1690	29	47	900	872		49	50	52	57	56
1691	29	48	900	872		49	50	52	57	56
1692	29	49	900	872		49	50	52	57	56
1693	29	50	900	872		49	50	53	57	56
1694	29	51	900	872		49	50	53	57	56
1695	29	52	896	874		49	50	53	56	56
1696	29	53	894	874		49	50	53	56	56
1697	29	54	880	878		49	50	53	56	56
1698	29	55	880	878		49	50	53	56	56
1699	29	56	880	876		49	50	53	56	56
1700	29	57	880	872		49	50	53	56	56
1701	29	58	880	868		49	50	53	56	56
1702	29	59	880	868		49	50	53	56	56
1703	29	60	880	868		49	50	54	56	56
1704	29	61	880	868		49	50	54	56	56
1705	30	1	180	142		49	51	49	49	49
1706	30	2	180	142		49	51	50	49	49
1707	30	3	180	142		49	51	51	49	49
1708	30	4	180	142		49	51	52	49	49
1709	30	5	180	142		49	51	53	49	49
1710	30	6	180	142		49	51	54	49	49
1711	30	7	180	142		49	51	55	49	49
1712	30	8	180	142		49	51	56	49	49
1713	30	9	180	142		49	51	57	49	49
1714	30	10	180	142		49	51	49	49	49
1715	30	11	180	142		49	51	49	49	49
1716	30	12	180	142		49	51	49	49	49
1717	30	13	180	142		49	51	49	49	49
1718	30	14	180	142		49	51	49	49	49
1719	30	15	180	142		49	51	49	49	49
1720	30	16	180	142		49	51	49	49	49
1721	30	17	180	142		49	51	49	49	49
1722	30	18	180	142		49	51	49	49	49
1723	30	19	180	142		49	51	49	49	49
1724	30	20	180	142		49	51	50	49	49
1725	30	21	178	138		49	51	50	49	49
1726	30	22	176	138		49	51	50	49	49
1727	30	23	176	138		49	51	50	49	49
1728	30	24	176	142		49	51	50	49	49
1729	30	25	176	142		49	51	50	49	49
1730	30	26	180	146		49	51	50	49	49
1731	30	27	180	146		49	51	50	49	49
1732	30	28	180	146		49	51	50	49	49
1733	30	29	180	146		49	51	50	49	49
1734	30	30	180	146		49	51	51	49	49
1735	30	31	180	146		49	51	51	49	49
1736	30	32	180	146		49	51	51	49	49
1737	30	33	180	146		49	51	51	49	49
1738	30	34	180	146		49	51	51	49	49
1739	30	35	180	146		49	51	51	49	49
1740	30	36	180	146		49	51	51	49	49
1741	30	37	180	146		49	51	51	49	49
1742	30	38	180	146		49	51	51	49	49
1743	30	39	180	146		49	51	51	49	49
1744	30	40	180	146		49	51	52	49	49
1745	30	41	180	146		49	51	52	49	49
1746	30	42	180	146		49	51	52	49	49
1747	30	43	176	146		49	51	52	49	49
1748	30	44	176	146		49	51	52	49	49
1749	30	45	176	146		49	51	52	49	49
1750	30	46	176	146		49	51	52	49	49
1751	30	47	176	146		49	51	52	49	49
1752	30	48	176	146		49	51	52	49	49
1753	30	49	176	146		49	51	52	49	49
1754	30	50	176	146		49	51	53	49	49
1755	30	51	176	146		49	51	53	49	49
1756	30	52	176	146		49	51	53	49	49
1757	30	53	176	146		49	51	53	49	49
1758	30	54	176	146		49	51	53	49	49
1759	30	55	172	146		49	51	53	49	49
1760	30	56	172	146		49	51	53	49	49
1761	30	57	172	146		49	51	53	49	49
1762	30	58	172	146		49	51	53	49	49
1763	30	59	172	146		49	51	53	49	49
1764	30	60	170	146		49	51	54	49	49
1765	30	61	170	146		49	51	54	49	49
1766	31	1	596	56		49	51	49	53	53
1767	31	2	596	56		49	51	50	53	53
1768	31	3	596	56		49	51	51	53	53
1769	31	4	596	56		49	51	52	53	53
1770	31	5	596	56		49	51	53	53	53
1771	31	6	596	56		49	51	54	53	53
1772	31	7	596	56		49	51	55	53	53
1773	31	8	596	56		49	51	56	53	53
1774	31	9	596	56		49	51	57	53	53
1775	31	10	596	56		49	51	49	53	53
1776	31	11	596	56		49	51	49	53	53
1777	31	12	596	56		49	51	49	53	53
1778	31	13	596	56		49	51	49	53	53
1779	31	14	596	56		49	51	49	53	53
1780	31	15	596	56		49	51	49	53	53
1781	31	16	596	56		49	51	49	53	53
1782	31	17	596	56		49	51	49	53	53
1783	31	18	596	56		49	51	49	53	53
1784	31	19	596	56		49	51	49	53	53
1785	31	20	596	56		49	51	50	53	53
1786	31	21	596	56		49	51	50	53	53
1787	31	22	596	56		49	51	50	53	53
1788	31	23	596	56		49	51	50	53	53
1789	31	24	596	56		49	51	50	53	53
1790	31	25	596	56		49	51	50	53	53
1791	31	26	596	60		49	51	50	53	54
1792	31	27	596	60		49	51	50	53	54
1793	31	28	596	60		49	51	50	53	54
1794	31	29	596	62		49	51	50	53	54
1795	31	30	596	62		49	51	51	53	54
1796	31	31	596	64		49	51	51	53	54
1797	31	32	596	66		49	51	51	53	54
1798	31	33	596	66		49	51	51	53	54
1799	31	34	596	66		49	51	51	53	54
1800	31	35	596	66		49	51	51	53	54
1801	31	36	596	66		49	51	51	53	54
1802	31	37	596	66		49	51	51	53	54
1803	31	38	596	66		49	51	51	53	54
1804	31	39	596	66		49	51	51	53	54
1805	31	40	596	66		49	51	52	53	54
1806	31	41	596	66		49	51	52	53	54
1807	31	42	596	66		49	51	52	53	54
1808	31	43	596	66		49	51	52	53	54
1809	31	44	596	66		49	51	52	53	54
1810	31	45	596	66		49	51	52	53	54
1811	31	46	596	66		49	51	52	53	54
1812	31	47	596	66		49	51	52	53	54
1813	31	48	596	66		49	51	52	53	54
1814	31	49	596	68		49	51	52	53	54
1815	31	50	594	72		49	51	53	53	55
1816	31	51	592	66		49	51	53	53	54
1817	31	52	592	66		49	51	53	53	54
1818	31	53	592	66		49	51	53	53	54
1819	31	54	592	66		49	51	53	53	54
1820	31	55	592	66		49	51	53	53	54
1821	31	56	592	66		49	51	53	53	54
1822	31	57	592	66		49	51	53	53	54
1823	31	58	592	66		49	51	53	53	54
1824	31	59	592	66		49	51	53	53	54
1825	31	60	592	66		49	51	54	53	54
1826	31	61	592	66		49	51	54	53	54
1827	32	1	188	254		49	51	49	49	50
1828	32	2	188	254		49	51	50	49	50
1829	32	3	188	254		49	51	51	49	50
1830	32	4	188	254		49	51	52	49	50
1831	32	5	184	258		49	51	53	49	50
1832	32	6	184	258		49	51	54	49	50
1833	32	7	188	258		49	51	55	49	50
1834	32	8	188	258		49	51	56	49	50
1835	32	9	190	262		49	51	57	49	50
1836	32	10	190	262		49	51	49	49	50
1837	32	11	190	262		49	51	49	49	50
1838	32	12	190	262		49	51	49	49	50
1839	32	13	190	262		49	51	49	49	50
1840	32	14	190	262		49	51	49	49	50
1841	32	15	190	262		49	51	49	49	50
1842	32	16	190	262		49	51	49	49	50
1843	32	17	190	262		49	51	49	49	50
1844	32	18	190	262		49	51	49	49	50
1845	32	19	190	262		49	51	49	49	50
1846	32	20	190	262		49	51	50	49	50
1847	32	21	190	262		49	51	50	49	50
1848	32	22	190	262		49	51	50	49	50
1849	32	23	190	262		49	51	50	49	50
1850	32	24	190	262		49	51	50	49	50
1851	32	25	190	262		49	51	50	49	50
1852	32	26	190	262		49	51	50	49	50
1853	32	27	190	262		49	51	50	49	50
1854	32	28	190	262		49	51	50	49	50
1855	32	29	190	262		49	51	50	49	50
1856	32	30	190	262		49	51	51	49	50
1857	32	31	190	262		49	51	51	49	50
1858	32	32	190	262		49	51	51	49	50
1859	32	33	190	262		49	51	51	49	50
1860	32	34	190	262		49	51	51	49	50
1861	32	35	190	262		49	51	51	49	50
1862	32	36	190	262		49	51	51	49	50
1863	32	37	190	262		49	51	51	49	50
1864	32	38	190	262		49	51	51	49	50
1865	32	39	190	262		49	51	51	49	50
1866	32	40	190	262		49	51	52	49	50
1867	32	41	190	262		49	51	52	49	50
1868	32	42	190	262		49	51	52	49	50
1869	32	43	190	262		49	51	52	49	50
1870	32	44	190	262		49	51	52	49	50
1871	32	45	190	262		49	51	52	49	50
1872	32	46	190	262		49	51	52	49	50
1873	32	47	190	262		49	51	52	49	50
1874	32	48	190	262		49	51	52	49	50
1875	32	49	190	262		49	51	52	49	50
1876	32	50	190	262		49	51	53	49	50
1877	32	51	190	262		49	51	53	49	50
1878	32	52	190	262		49	51	53	49	50
1879	32	53	190	262		49	51	53	49	50
1880	32	54	190	262		49	51	53	49	50
1881	32	55	190	262		49	51	53	49	50
1882	32	56	190	262		49	51	53	49	50
1883	32	57	190	262		49	51	53	49	50
1884	32	58	190	262		49	51	53	49	50
1885	32	59	190	262		49	51	53	49	50
1886	32	60	190	262		49	51	54	49	50
1887	32	61	190	264		49	51	54	49	50
1888	33	1	426	276		49	51	49	52	50
1889	33	2	426	276		49	51	50	52	50
1890	33	3	426	276		49	51	51	52	50
1891	33	4	426	276		49	51	52	52	50
1892	33	5	426	276		49	51	53	52	50
1893	33	6	426	276		49	51	54	52	50
1894	33	7	426	276		49	51	55	52	50
1895	33	8	426	276		49	51	56	52	50
1896	33	9	426	276		49	51	57	52	50
1897	33	10	426	276		49	51	49	52	50
1898	33	11	426	276		49	51	49	52	50
1899	33	12	426	276		49	51	49	52	50
1900	33	13	426	276		49	51	49	52	50
1901	33	14	434	280		49	51	49	52	50
1902	33	15	434	280		49	51	49	52	50
1903	33	16	438	286		49	51	49	52	50
1904	33	17	438	286		49	51	49	52	50
1905	33	18	434	288		49	51	49	52	50
1906	33	19	420	290		49	51	49	52	50
1907	33	20	420	290		49	51	50	52	50
1908	33	21	418	290		49	51	50	52	50
1909	33	22	416	290		49	51	50	52	50
1910	33	23	416	290		49	51	50	52	50
1911	33	24	416	290		49	51	50	52	50
1912	33	25	420	294		49	51	50	52	50
1913	33	26	420	294		49	51	50	52	50
1914	33	27	420	294		49	51	50	52	50
1915	33	28	420	294		49	51	50	52	50
1916	33	29	424	298		49	51	50	52	50
1917	33	30	424	298		49	51	51	52	50
1918	33	31	424	298		49	51	51	52	50
1919	33	32	424	298		49	51	51	52	50
1920	33	33	424	298		49	51	51	52	50
1921	33	34	426	298		49	51	51	52	50
1922	33	35	432	298		49	51	51	52	50
1923	33	36	432	298		49	51	51	52	50
1924	33	37	428	294		49	51	51	52	50
1925	33	38	428	294		49	51	51	52	50
1926	33	39	428	294		49	51	51	52	50
1927	33	40	428	294		49	51	52	52	50
1928	33	41	428	294		49	51	52	52	50
1929	33	42	428	294		49	51	52	52	50
1930	33	43	428	294		49	51	52	52	50
1931	33	44	428	294		49	51	52	52	50
1932	33	45	428	294		49	51	52	52	50
1933	33	46	428	294		49	51	52	52	50
1934	33	47	428	294		49	51	52	52	50
1935	33	48	428	294		49	51	52	52	50
1936	33	49	428	294		49	51	52	52	50
1937	33	50	428	294		49	51	53	52	50
1938	33	51	428	294		49	51	53	52	50
1939	33	52	428	294		49	51	53	52	50
1940	33	53	428	294		49	51	53	52	50
1941	33	54	428	294		49	51	53	52	50
1942	33	55	428	294		49	51	53	52	50
1943	33	56	428	294		49	51	53	52	50
1944	33	57	428	294		49	51	53	52	50
1945	33	58	428	294		49	51	53	52	50
1946	33	59	428	294		49	51	53	52	50
1947	33	60	428	294		49	51	54	52	50
1948	33	61	428	294		49	51	54	52	50
1949	34	1	876	244		49	51	49	56	50
1950	34	2	876	244		49	51	50	56	50
1951	34	3	876	244		49	51	51	56	50
1952	34	4	876	244		49	51	52	56	50
1953	34	5	876	244		49	51	53	56	50
1954	34	6	874	244		49	51	54	56	50
1955	34	7	874	244		49	51	55	56	50
1956	34	8	874	244		49	51	56	56	50
1957	34	9	866	246		49	51	57	56	50
1958	34	10	866	246		49	51	49	56	50
1959	34	11	862	248		49	51	49	56	50
1960	34	12	862	248		49	51	49	56	50
1961	34	13	862	248		49	51	49	56	50
1962	34	14	862	248		49	51	49	56	50
1963	34	15	862	250		49	51	49	56	50
1964	34	16	862	250		49	51	49	56	50
1965	34	17	862	250		49	51	49	56	50
1966	34	18	862	250		49	51	49	56	50
1967	34	19	862	250		49	51	49	56	50
1968	34	20	862	250		49	51	50	56	50
1969	34	21	862	250		49	51	50	56	50
1970	34	22	862	250		49	51	50	56	50
1971	34	23	868	250		49	51	50	56	50
1972	34	24	870	248		49	51	50	56	50
1973	34	25	870	248		49	51	50	56	50
1974	34	26	870	248		49	51	50	56	50
1975	34	27	870	248		49	51	50	56	50
1976	34	28	870	248		49	51	50	56	50
1977	34	29	870	248		49	51	50	56	50
1978	34	30	870	248		49	51	51	56	50
1979	34	31	870	248		49	51	51	56	50
1980	34	32	870	248		49	51	51	56	50
1981	34	33	870	248		49	51	51	56	50
1982	34	34	870	248		49	51	51	56	50
1983	34	35	870	248		49	51	51	56	50
1984	34	36	870	246		49	51	51	56	50
1985	34	37	870	246		49	51	51	56	50
1986	34	38	872	244		49	51	51	56	50
1987	34	39	874	244		49	51	51	56	50
1988	34	40	880	244		49	51	52	56	50
1989	34	41	872	248		49	51	52	56	50
1990	34	42	872	248		49	51	52	56	50
1991	34	43	872	248		49	51	52	56	50
1992	34	44	872	248		49	51	52	56	50
1993	34	45	862	252		49	51	52	56	50
1994	34	46	862	252		49	51	52	56	50
1995	34	47	862	252		49	51	52	56	50
1996	34	48	848	254		49	51	52	56	50
1997	34	49	842	256		49	51	52	56	50
1998	34	50	840	256		49	51	53	56	50
[truncated: 926 more rows]

## Sheet: Figure 6d
NP+ cells in PKH+ cells
Normal lungs (ITLI_24h)	Lavaged lungs (ITLI_24h)
28.5	31.3333
26.35	30.7667
28.475	36.7
40.0667
42.6233

## Sheet: Figure 6e
Cell types in PKH+NP+ cells	Normal lungs (ITLI_24h)					Lavaged lungs (ITLI_24h)
Cd11b+ cells	18	15.4	17.2	13.6	20.9	17.3	18.4	22.4
Siglec F+ cells	92	83.3	77.3	83.6	87.85	92.5	83.8	85

## Sheet: Figure 6h
NP+ cells in GFP+ cells
Normal lungs (ITLI_24h)	Lavaged lungs (ITLI_24h)
4.135	2.11333
4.08667	2.87667
4.7	4.13333
2.62333

## Sheet: Figure 6i
Cell types in GFP+NP+ cells	Normal lungs (ITLI_24h)				Lavaged lungs (ITLI_24h)
Cd11b+ cells	33.7	34.2	24.8	33.5	51.9	50.4	34.4
Siglec F+ cells	69.3	67	76.5	66.2	61.8	55.5	66.2
