# Supplementary material for: LungVis 1.0: an automatic AI-powered 3D imaging ecosystem unveils spatial profiling of nanoparticle delivery and acinar migration of lung macrophages
Source: Nat Commun. 2024 Nov 27;15:10138. doi: 10.1038/s41467-024-54267-1 (PMC11603200; doi:10.1038/s41467-024-54267-1)
Supplement: Supplementary file 25 — Source Data [file 41467_2024_54267_MOESM25_ESM.zip › Source Data/Source data Supp fig1.xlsx]

## Sheet: Supplementary Figure 1a
Year	Publications related to pulmonary substance delivery
2019	1402
2020	1524
2021	1653
2022	1606
2023	1354
