# Supplementary material for: LungVis 1.0: an automatic AI-powered 3D imaging ecosystem unveils spatial profiling of nanoparticle delivery and acinar migration of lung macrophages
Source: Nat Commun. 2024 Nov 27;15:10138. doi: 10.1038/s41467-024-54267-1 (PMC11603200; doi:10.1038/s41467-024-54267-1)
Supplement: Supplementary file 25 — Source Data [file 41467_2024_54267_MOESM25_ESM.zip › Source Data/Source data Supp fig10.xlsx]

## Sheet: Supplementary Figure 10i-10j
Relative NP fractions in each compartment
time points	BAL fluid_VAAD			Lavaged lung_VAAD			Lavaged trachea_VAAD
	mouse 1	mouse 2	mouse 3	mouse 1	mouse 2	mouse 3	mouse 1	mouse 2	mouse 3
0h	0.479	0.376	0.681	0.443	0.497	0.304	0.076	0.125	0.014
2h	0.166	0.076	0.148	0.725	0.523	0.453	0.109	0.401	0.399
24h	0.276	0.05	0.175	0.716	0.899	0.808	0.008	0.05	0.017
14d	0.137	0.296	0.03	0.863	0.704	0.967	0	0	0
time points	BAL fluid_ITLI			Lavaged lung_ITLI			Lavaged trachea_ITLI
	mouse 1	mouse 2	mouse 3	mouse 1	mouse 2	mouse 3	mouse 1	mouse 2	mouse 3
0h	0.603	0.671	0.656	0.39	0.32	0.34	0.0032	0.0071	0.0006
2h	0.397	0.478	0.467	0.59	0.52	0.53	0.0089	0.0072	0.0052
24h	0.398	0.258	0.242	0.6	0.73	0.76	0	0.0131	0.0003
14d	0.176	0.186	0.438	0.8	0.77	0.57	0.0269	0.0411	0

## Sheet: Supplementary Figure 10k-10l
Precentage of deposited to applied dose (%)
time points	BAL fluid_VAAD			Lavaged lung_VAAD			Lavaged trachea_VAAD
	mouse 1	mouse 2	mouse 3	mouse 1	mouse 2	mouse 3	mouse 1	mouse 2	mouse 3
0h	2.304	0.815	2.499	2.13	1.08	1.12	0.369	0.272	0.053
2h	0.325	0.177	0.408	1.42	1.22	1.25	0.212	0.938	1.099
24h	0.987	0.1	0.526	2.56	1.79	2.42	0.03	0.1	0.051
14d	0.106	0.289	0.024	0.67	0.69	0.76	0	0	0.003
time points	BAL fluid_ITLI			Lavaged lung_ITLI			Lavaged trachea_ITLI
	mouse 1	mouse 2	mouse 3	mouse 1	mouse 2	mouse 3	mouse 1	mouse 2	mouse 3
0h	45.847	35.567	31.904	29.956	17.029	16.669	0.248	0.378	0.029
2h	22.411	23.829	26.547	33.469	25.688	29.96	0.504	0.359	0.297
24h	22.792	14.534	14.376	34.452	40.975	44.91	0	0.742	0.02
14d	3.505	2.836	6.144	15.914	11.769	7.869	0.538	0.627	0
