# Supplementary material for: LungVis 1.0: an automatic AI-powered 3D imaging ecosystem unveils spatial profiling of nanoparticle delivery and acinar migration of lung macrophages
Source: Nat Commun. 2024 Nov 27;15:10138. doi: 10.1038/s41467-024-54267-1 (PMC11603200; doi:10.1038/s41467-024-54267-1)
Supplement: Supplementary file 25 — Source Data [file 41467_2024_54267_MOESM25_ESM.zip › Source Data/Source data Supp fig13.xlsx]

## Sheet: Supplementary Fig13a
total BAL cell counts in millions
time points	Blank controls				ITLI			VAAD
0h					0.3	0.25	0.3875	0.225	0.2125	0.2375
2h					0.4	0.35	0.325	0.2125	0.2	0.25	0.2375
24h	0.3125	0.2375	0.2875	0.2875	0.3875	0.25	0.3125	0.3	0.2625	0.2875
14d	0.55	0.425			0.45	0.425	0.6875	0.5375	0.5125	0.525

## Sheet: Supplementary Fig13b
neutrophil counts to total BAL cells in precentage
time points	Blank controls				ITLI			VAAD
0h					0	0	0.5	1	0	0
2h					0	0	0.5	0.25	0	0	0
24h	0.25	0	0	0	0	0	0	2.25	0	1.5	0.75
14d	0	0			0	0	0	0	0	0.25

## Sheet: Supplementary Fig13e
	Visual examination		FACS quantification
	mean	sd	mean	sd	counts
ITLI_2h	0.4	0.02	0.272606	0.028022	3
ITLI_24h	0.55	0.057982	0.424593	0.057845	6
ITLI_14d	0.69	0.03	0.563592	0.01863	3
VAAD_2h	0.41	0.03	0.270535	0.073707	3
VAAD_24h	0.64	0.06	0.514914	0.117005	3
VAAD_14d	0.68	0.04	0.5278	0.015048	3

## Sheet: Supplementary Fig13f
Fraction of NP+ macropahges in (CD11c+) BAL cells
time points	ITLI (Visual)							VAAD (Visual)				ITLI (FACS)						VAAD (FACS)
2h	0.42	0.38	0.42					0.45	0.41	0.43	0.39	0.303217	0.279749	0.293463	0.243108	0.243491		0.3164	0.254542	0.240662
24h	0.55	0.58	0.61	0.45	0.49	0.55	0.61	0.72	0.59	0.68		0.37927	0.443936	0.351319	0.410959	0.515496	0.446581	0.635989	0.584098	0.639922	0.414911	0.417508	0.397059
14d	0.66	0.69	0.72					0.7	0.71	0.64		0.571906	0.542254	0.576617				0.540066	0.532325	0.511008
