# Supplementary material for: LungVis 1.0: an automatic AI-powered 3D imaging ecosystem unveils spatial profiling of nanoparticle delivery and acinar migration of lung macrophages
Source: Nat Commun. 2024 Nov 27;15:10138. doi: 10.1038/s41467-024-54267-1 (PMC11603200; doi:10.1038/s41467-024-54267-1)
Supplement: Supplementary file 25 — Source Data [file 41467_2024_54267_MOESM25_ESM.zip › Source Data/Source data Supp fig14.xlsx]

## Sheet: Supplementary Fig14c
PKH+ cells in all lung cells
Normal lungs (ITLI_24h)	Lavaged lungs (ITLI_24h)
1.5025	0.75
2.22	0.82
1.99	0.82
1.52
1.8525

## Sheet: Supplementary Fig14d
Cell types in PKH+ cells	Normal lungs (ITLI_24h)					Lavaged lungs (ITLI_24h)
Cd11b+ cells	14.7	14	28.1	34.9	35.3	40.3	19.9	41
Siglec F+ cells	89.3	89.6	85.5	83.6	77.45	90.2	89.9	82.2

## Sheet: Supplementary Fig14e
PKH+ cells within all NP+ cells
Normal lungs (ITLI_24h)	Lavaged lungs (ITLI_24h)
82	66.5
74.9	83.3
60.1	68.6
89.6
77.1

## Sheet: Supplementary Fig14f
GFP+ cells within all lung cells
Normal lungs (ITLI_24h)	Lavaged lungs (ITLI_24h)
18.85	19.4
21.5	26.5
18.1	17.3
14.3333

## Sheet: Supplementary Fig14g
Cell types in all GFP+ cells	Normal lungs (ITLI_24h)				Lavaged lungs (ITLI_24h)
Cd11b+ cells	84.8	82.4	76	86.3	94.9	92.8	84.4
Siglec F+ cells	20.8	18.6	15.8	15.9	8.68	9.4	11.2
