# Supplementary material for: LungVis 1.0: an automatic AI-powered 3D imaging ecosystem unveils spatial profiling of nanoparticle delivery and acinar migration of lung macrophages
Source: Nat Commun. 2024 Nov 27;15:10138. doi: 10.1038/s41467-024-54267-1 (PMC11603200; doi:10.1038/s41467-024-54267-1)
Supplement: Supplementary file 25 — Source Data [file 41467_2024_54267_MOESM25_ESM.zip › Source Data/Source data Supp fig4.xlsx]

## Sheet: Supplementary Figure 4a
NP signal in cell pellets normalized to that in medium	0h	24h	4d
	0.756591	1.10181	0.943737
	1.02444	1.02209	0.871663
	0.912567	1.17095	0.709651
	0.784877	1.62193	0.928363
	0.891782	0.94602	1.07789
	1.10406	1.54606	1.33019

## Sheet: Supplementary Figure 4b
Ratio of NP signal in supernatant	0h	24h	4d
	0	0.014329	0.031567
	0.018488	0.012908	0.01098
	0.006066	0.028362	0.045653
	0.008904	0.008898	0.025563
	0.016383	0.02157	0.015977
	0	0.021166	0.005213
