# Supplementary material for: LungVis 1.0: an automatic AI-powered 3D imaging ecosystem unveils spatial profiling of nanoparticle delivery and acinar migration of lung macrophages
Source: Nat Commun. 2024 Nov 27;15:10138. doi: 10.1038/s41467-024-54267-1 (PMC11603200; doi:10.1038/s41467-024-54267-1)
Supplement: Supplementary file 25 — Source Data [file 41467_2024_54267_MOESM25_ESM.zip › Source Data/Source data Supp fig6.xlsx]

## Sheet: Supplementary Figure 6h
	INLA (n=3)	ITLI (n=8)	VAAD (n=7)	NOAI (n=4)
Acinar NP dose fraction	0.61245	0.800154	0.883022	0.927906
	0.742754	0.805796	0.890738	0.926667
	0.67538	0.846146	0.901573	0.915187
		0.770629	0.864067	0.912369
		0.801287	0.883489
		0.771281	0.935428
		0.845613	0.880107
		0.853253

## Sheet: Supplementary Figure 6i
	INLA (n=3)	ITLI (n=8)	VAAD (n=7)	NOAI (n=4)
Bronchial NP dose fraction	0.38755	0.199846	0.116978	0.0720937
	0.257246	0.194204	0.109261	0.0733333
	0.32462	0.153854	0.0984268	0.084813
		0.229371	0.135933	0.0876312
		0.198713	0.116511
		0.228719	0.0645719
		0.154387	0.119893
		0.146747

## Sheet: Supplementary Figure 6j
	INLA (n=3)	ITLI (n=8)	VAAD (n=7)	NOAI (n=3)
Apparent NP-volume/dose in bronchi (µm3/µg)	17800000	22700000	80800000	111000000
	13800000	59900000	60000000	263000000
	21500000	81200000	34000000	784000000
		32500000	41400000
		21300000	74600000
		27100000	38600000
		39900000	39900000
		49100000

## Sheet: Supplementary Figure 6k
	INLA (n=3)	ITLI (n=8)	VAAD (n=7)	NOAI (n=3)
Apparent NP-volume/dose in acini (µm3/µg)	57400000	70800000	217000000	797000000
	33100000	160000000	202000000	1130000000
	57100000	186000000	126000000	1890000000
		136000000	140000000
		99300000	212000000
		81800000	93700000
		108000000	188000000
		67900000

## Sheet: Supplementary Figure 6l
	INLA (n=3)	ITLI (n=8)	VAAD (n=7)	NOAI (n=3)
B/A ratio of apparent NP-volume/dose	0.31	0.32	0.37	0.14
	0.42	0.37	0.3	0.23
	0.38	0.44	0.27	0.41
		0.24	0.3
		0.21	0.35
		0.33	0.41
		0.37	0.21
		0.72
