# Supplementary material for: LungVis 1.0: an automatic AI-powered 3D imaging ecosystem unveils spatial profiling of nanoparticle delivery and acinar migration of lung macrophages
Source: Nat Commun. 2024 Nov 27;15:10138. doi: 10.1038/s41467-024-54267-1 (PMC11603200; doi:10.1038/s41467-024-54267-1)
Supplement: Supplementary file 25 — Source Data [file 41467_2024_54267_MOESM25_ESM.zip › Source Data/Source data Supp fig8.xlsx]

## Sheet: Supplementary Fig 8a
NP+ regions_ITLI_24h	intensity	counts		NP- regions_ITLI_24h	intensity	counts			total intensity
	500	664			508	8		NP- region	92324
	754.043	251			536.266	3		NP+ region	3302200
	1008.09	126			564.531	9
	1262.13	76			592.797	1
	1516.17	55			621.062	2
	1770.21	38			649.328	2
	2024.26	38			677.594	1
	2278.3	19			705.859	2
	2532.34	23			734.125	1
	2786.39	21			762.391	2
	3040.43	19			790.656	1
	3294.47	19			818.922	1
	3548.52	5			847.188	0
	3802.56	4			875.453	1
	4056.6	5			903.719	3
	4310.65	7			931.984	1
	4564.69	8			960.25	1
	4818.73	8			988.516	1
	5072.77	8			1016.78	0
	5326.82	5			1045.05	2
	5580.86	11			1073.31	1
	5834.9	1			1101.58	1
	6088.94	2			1129.84	0
	6342.99	8			1158.11	0
	6597.03	3			1186.38	1
	6851.07	3			1214.64	2
	7105.12	3			1242.91	0
	7359.16	5			1271.17	0
	7613.2	0			1299.44	0
	7867.25	2			1327.7	1
	8121.29	3			1355.97	2
	8375.33	3			1384.23	0
	8629.38	3			1412.5	0
	8883.42	0			1440.77	0
	9137.46	1			1469.03	1
	9391.5	0			1497.3	0
	9645.55	1			1525.56	0
	9899.59	3			1553.83	0
	10153.6	1			1582.09	0
	10407.7	1			1610.36	0
	10661.7	3			1638.62	0
	10915.8	0			1666.89	0
	11169.8	1			1695.16	0
	11423.8	0			1723.42	0
	11677.9	2			1751.69	0
	11931.9	2			1779.95	0
	12186	1			1808.22	1
	12440	1			1836.48	0
	12694.1	1			1864.75	1
	12948.1	1			1893.02	1
	13202.1	1			1921.28	0
	13456.2	0			1949.55	0
	13710.2	0			1977.81	0
	13964.3	1			2006.08	0
	14218.3	2			2034.34	0
	14472.4	2			2062.61	0
	14726.4	2			2090.88	0
	14980.4	0			2119.14	0
	15234.5	1			2147.41	0
	15488.5	1			2175.67	0
	15742.6	0			2203.94	0
	15996.6	0			2232.2	1
	16250.7	0			2260.47	0
	16504.7	0			2288.73	0
	16758.8	0			2317	0
	17012.8	4			2345.27	0
	17266.8	1			2373.53	0
	17520.9	0			2401.8	0
	17774.9	2			2430.06	1
	18029	0			2458.33	1
	18283	0			2486.59	0
	18537.1	3			2514.86	0
	18791.1	0			2543.12	0
	19045.1	0			2571.39	0
	19299.2	2			2599.66	1
	19553.2	1			2627.92	1
	19807.3	0			2656.19	1
	20061.3	1			2684.45	0
	20315.4	0			2712.72	0
	20569.4	0			2740.98	0
	20823.4	0			2769.25	0
	21077.5	0			2797.52	0
	21331.5	0			2825.78	0
	21585.6	1			2854.05	0
	21839.6	0			2882.31	0
	22093.7	0			2910.58	0
	22347.7	1			2938.84	0
	22601.7	0			2967.11	0
	22855.8	1			2995.38	0
	23109.8	0			3023.64	0
	23363.9	0			3051.91	0
	23617.9	1			3080.17	0
	23872	0			3108.44	1
	24126	0			3136.7	0
	24380	0			3164.97	0
	24634.1	0			3193.23	0
	24888.1	0			3221.5	0
	25142.2	0			3249.77	0
	25396.2	0			3278.03	0
	25650.3	0			3306.3	0
	25904.3	0			3334.56	0
	26158.3	0			3362.83	0
	26412.4	1			3391.09	0
	26666.4	0			3419.36	0
	26920.5	0			3447.62	0
	27174.5	0			3475.89	0
	27428.6	0			3504.16	0
	27682.6	0			3532.42	0
	27936.6	0			3560.69	0
	28190.7	1			3588.95	0
	28444.7	0			3617.22	0
	28698.8	0			3645.48	0
	28952.8	0			3673.75	0
	29206.9	0			3702.02	0
	29460.9	0			3730.28	0
	29714.9	0			3758.55	0
	29969	0			3786.81	0
	30223	0			3815.08	0
	30477.1	0			3843.34	0
	30731.1	0			3871.61	0
	30985.2	0			3899.88	0
	31239.2	1			3928.14	0
	31493.2	0			3956.41	0
	31747.3	0			3984.67	0
	32001.3	0			4012.94	0
	32255.4	0			4041.2	0
	32509.4	0			4069.47	0
	32763.5	0			4097.73	0
	33017.5	0			4126	0
	33271.5	0			4154.27	0
	33525.6	0			4182.53	0
	33779.6	0			4210.8	0
	34033.7	1			4239.06	0
	34287.7	0			4267.33	0
	34541.8	0			4295.59	0
	34795.8	0			4323.86	0
	35049.8	0			4352.12	0
	35303.9	0			4380.39	0
	35557.9	0			4408.66	0
	35812	0			4436.92	0
	36066	0			4465.19	0
	36320.1	0			4493.45	0
	36574.1	1			4521.72	0
	36828.1	0			4549.98	0
	37082.2	0			4578.25	1
	37336.2	0			4606.52	0
	37590.3	0			4634.78	1
	37844.3	0			4663.05	0
	38098.4	0			4691.31	0
	38352.4	0			4719.58	0
	38606.4	1			4747.84	0
	38860.5	0			4776.11	0
	39114.5	0			4804.38	0
	39368.6	1			4832.64	0
	39622.6	0			4860.91	0
	39876.7	0			4889.17	0
	40130.7	0			4917.44	0
	40384.7	0			4945.7	0
	40638.8	0			4973.97	0
	40892.8	0			5002.23	0
	41146.9	0			5030.5	0
	41400.9	0			5058.77	0
	41655	0			5087.03	0
	41909	0			5115.3	1
	42163	0			5143.56	0
	42417.1	0			5171.83	0
	42671.1	0			5200.09	0
	42925.2	0			5228.36	0
	43179.2	0			5256.62	0
	43433.3	0			5284.89	0
	43687.3	0			5313.16	0
	43941.3	0			5341.42	0
	44195.4	0			5369.69	0
	44449.4	0			5397.95	0
	44703.5	1			5426.22	0
	44957.5	0			5454.48	0
	45211.6	0			5482.75	0
	45465.6	0			5511.02	0
	45719.6	0			5539.28	0
	45973.7	0			5567.55	0
	46227.7	0			5595.81	0
	46481.8	0			5624.08	0
	46735.8	0			5652.34	0
	46989.9	0			5680.61	0
	47243.9	0			5708.88	0
	47497.9	0			5737.14	0
	47752	0			5765.41	0
	48006	0			5793.67	0
	48260.1	0			5821.94	0
	48514.1	0			5850.2	0
	48768.2	0			5878.47	0
	49022.2	0			5906.73	0
	49276.2	0			5935	0
	49530.3	0			5963.27	0
	49784.3	0			5991.53	1
	50038.4	0			6019.8	0
	50292.4	0			6048.06	0
	50546.5	0			6076.33	0
	50800.5	0			6104.59	0
	51054.6	0			6132.86	0
	51308.6	0			6161.12	0
	51562.6	0			6189.39	0
	51816.7	1			6217.66	0
	52070.7	0			6245.92	0
	52324.8	1			6274.19	0
	52578.8	0			6302.45	0
	52832.9	0			6330.72	0
	53086.9	0			6358.98	0
	53340.9	0			6387.25	0
	53595	0			6415.52	0
	53849	0			6443.78	0
	54103.1	0			6472.05	0
	54357.1	0			6500.31	0
	54611.2	0			6528.58	0
	54865.2	0			6556.84	0
	55119.2	0			6585.11	0
	55373.3	0			6613.38	0
	55627.3	0			6641.64	0
	55881.4	1			6669.91	0
	56135.4	0			6698.17	0
	56389.5	0			6726.44	0
	56643.5	0			6754.7	0
	56897.5	0			6782.97	0
	57151.6	0			6811.23	0
	57405.6	0			6839.5	0
	57659.7	0			6867.77	0
	57913.7	0			6896.03	0
	58167.8	0			6924.3	0
	58421.8	0			6952.56	0
	58675.8	0			6980.83	0
	58929.9	0			7009.09	0
	59183.9	0			7037.36	0
	59438	0			7065.62	0
	59692	0			7093.89	0
	59946.1	0			7122.16	0
	60200.1	0			7150.42	0
	60454.1	0			7178.69	0
	60708.2	0			7206.95	0
	60962.2	0			7235.22	0
	61216.3	0			7263.48	0
	61470.3	0			7291.75	0
	61724.4	0			7320.02	0
	61978.4	0			7348.28	0
	62232.4	0			7376.55	0
	62486.5	0			7404.81	0
	62740.5	0			7433.08	0
	62994.6	0			7461.34	0
	63248.6	0			7489.61	0
	63502.7	0			7517.88	0
	63756.7	0			7546.14	0
	64010.7	0			7574.41	0
	64264.8	0			7602.67	0
	64518.8	0			7630.94	0
	64772.9	0			7659.2	0
	65026.9	2			7687.47	0
	65281	1			7715.73	1

## Sheet: Supplementary Fig 8b
NP+ regions_ITLI_24h	intensity	counts		NP- regions_ITLI_24h	intensity	counts			total intensity
	1500	86			1540	1		NP- region	73044
	1579.69	65			1568.59	0		NP+ region	3931336
	1659.38	83			1597.19	4
	1739.06	57			1625.78	0
	1818.75	39			1654.38	0
	1898.44	43			1682.97	3
	1978.12	43			1711.56	1
	2057.81	48			1740.16	0
	2137.5	40			1768.75	0
	2217.19	37			1797.34	0
	2296.88	43			1825.94	1
	2376.56	38			1854.53	1
	2456.25	33			1883.12	0
	2535.94	24			1911.72	1
	2615.62	18			1940.31	1
	2695.31	28			1968.91	0
	2775	23			1997.5	0
	2854.69	10			2026.09	0
	2934.38	22			2054.69	1
	3014.06	13			2083.28	0
	3093.75	16			2111.88	0
	3173.44	21			2140.47	2
	3253.12	16			2169.06	0
	3332.81	11			2197.66	0
	3412.5	11			2226.25	0
	3492.19	13			2254.84	0
	3571.88	9			2283.44	0
	3651.56	13			2312.03	0
	3731.25	8			2340.62	0
	3810.94	9			2369.22	0
	3890.62	14			2397.81	1
	3970.31	6			2426.41	2
	4050	11			2455	0
	4129.69	7			2483.59	1
	4209.38	11			2512.19	1
	4289.06	7			2540.78	0
	4368.75	12			2569.38	1
	4448.44	10			2597.97	0
	4528.12	6			2626.56	1
	4607.81	11			2655.16	0
	4687.5	7			2683.75	0
	4767.19	4			2712.34	0
	4846.88	3			2740.94	0
	4926.56	9			2769.53	0
	5006.25	7			2798.12	0
	5085.94	1			2826.72	0
	5165.62	4			2855.31	0
	5245.31	3			2883.91	0
	5325	4			2912.5	0
	5404.69	6			2941.09	0
	5484.38	3			2969.69	0
	5564.06	2			2998.28	1
	5643.75	3			3026.88	0
	5723.44	0			3055.47	0
	5803.12	1			3084.06	0
	5882.81	5			3112.66	0
	5962.5	5			3141.25	0
	6042.19	1			3169.84	0
	6121.88	1			3198.44	0
	6201.56	4			3227.03	0
	6281.25	1			3255.62	0
	6360.94	3			3284.22	0
	6440.62	4			3312.81	0
	6520.31	4			3341.41	0
	6600	3			3370	0
	6679.69	1			3398.59	0
	6759.38	3			3427.19	0
	6839.06	3			3455.78	0
	6918.75	3			3484.38	0
	6998.44	2			3512.97	0
	7078.12	3			3541.56	0
	7157.81	1			3570.16	0
	7237.5	1			3598.75	0
	7317.19	3			3627.34	0
	7396.88	3			3655.94	0
	7476.56	2			3684.53	0
	7556.25	1			3713.12	0
	7635.94	3			3741.72	0
	7715.62	2			3770.31	0
	7795.31	2			3798.91	0
	7875	2			3827.5	0
	7954.69	0			3856.09	0
	8034.38	0			3884.69	0
	8114.06	1			3913.28	0
	8193.75	2			3941.88	0
	8273.44	2			3970.47	0
	8353.12	4			3999.06	0
	8432.81	1			4027.66	0
	8512.5	1			4056.25	0
	8592.19	0			4084.84	0
	8671.88	3			4113.44	0
	8751.56	0			4142.03	0
	8831.25	0			4170.62	0
	8910.94	1			4199.22	0
	8990.62	0			4227.81	0
	9070.31	2			4256.41	0
	9150	2			4285	0
	9229.69	1			4313.59	0
	9309.38	0			4342.19	0
	9389.06	0			4370.78	0
	9468.75	1			4399.38	0
	9548.44	2			4427.97	0
	9628.12	0			4456.56	0
	9707.81	1			4485.16	0
	9787.5	2			4513.75	1
	9867.19	1			4542.34	0
	9946.88	1			4570.94	0
	10026.6	0			4599.53	0
	10106.2	0			4628.12	0
	10185.9	1			4656.72	1
	10265.6	1			4685.31	0
	10345.3	0			4713.91	0
	10425	0			4742.5	0
	10504.7	1			4771.09	0
	10584.4	1			4799.69	0
	10664.1	0			4828.28	0
	10743.8	0			4856.88	0
	10823.4	1			4885.47	0
	10903.1	0			4914.06	0
	10982.8	0			4942.66	0
	11062.5	0			4971.25	0
	11142.2	0			4999.84	0
	11221.9	0			5028.44	0
	11301.6	0			5057.03	0
	11381.2	0			5085.62	0
	11460.9	1			5114.22	0
	11540.6	0			5142.81	0
	11620.3	0			5171.41	0
	11700	1			5200	0
	11779.7	0			5228.59	0
	11859.4	0			5257.19	0
	11939.1	0			5285.78	0
	12018.8	0			5314.38	0
	12098.4	0			5342.97	0
	12178.1	0			5371.56	0
	12257.8	0			5400.16	0
	12337.5	0			5428.75	0
	12417.2	1			5457.34	0
	12496.9	0			5485.94	0
	12576.6	0			5514.53	0
	12656.2	0			5543.12	0
	12735.9	0			5571.72	0
	12815.6	0			5600.31	0
	12895.3	0			5628.91	0
	12975	0			5657.5	1
	13054.7	0			5686.09	0
	13134.4	0			5714.69	0
	13214.1	2			5743.28	0
	13293.8	0			5771.88	0
	13373.4	0			5800.47	0
	13453.1	2			5829.06	0
	13532.8	0			5857.66	0
	13612.5	0			5886.25	0
	13692.2	0			5914.84	0
	13771.9	0			5943.44	0
	13851.6	0			5972.03	0
	13931.2	0			6000.62	0
	14010.9	1			6029.22	0
	14090.6	0			6057.81	0
	14170.3	1			6086.41	0
	14250	1			6115	0
	14329.7	1			6143.59	0
	14409.4	1			6172.19	0
	14489.1	0			6200.78	0
	14568.8	0			6229.38	0
	14648.4	0			6257.97	0
	14728.1	0			6286.56	0
	14807.8	0			6315.16	0
	14887.5	0			6343.75	0
	14967.2	0			6372.34	0
	15046.9	0			6400.94	0
	15126.6	1			6429.53	0
	15206.2	0			6458.12	0
	15285.9	0			6486.72	0
	15365.6	0			6515.31	0
	15445.3	0			6543.91	0
	15525	1			6572.5	0
	15604.7	0			6601.09	0
	15684.4	0			6629.69	0
	15764.1	1			6658.28	0
	15843.8	0			6686.88	0
	15923.4	0			6715.47	0
	16003.1	0			6744.06	0
	16082.8	0			6772.66	0
	16162.5	0			6801.25	0
	16242.2	0			6829.84	0
	16321.9	0			6858.44	0
	16401.6	0			6887.03	0
	16481.2	0			6915.62	0
	16560.9	0			6944.22	0
	16640.6	0			6972.81	0
	16720.3	0			7001.41	0
	16800	0			7030	0
	16879.7	0			7058.59	0
	16959.4	0			7087.19	0
	17039.1	0			7115.78	0
	17118.8	1			7144.38	0
	17198.4	0			7172.97	0
	17278.1	0			7201.56	0
	17357.8	0			7230.16	0
	17437.5	0			7258.75	0
	17517.2	0			7287.34	0
	17596.9	0			7315.94	0
	17676.6	0			7344.53	0
	17756.2	0			7373.12	0
	17835.9	0			7401.72	0
	17915.6	0			7430.31	0
	17995.3	0			7458.91	0
	18075	0			7487.5	0
	18154.7	1			7516.09	0
	18234.4	0			7544.69	0
	18314.1	1			7573.28	0
	18393.8	0			7601.88	0
	18473.4	0			7630.47	0
	18553.1	0			7659.06	0
	18632.8	0			7687.66	0
	18712.5	0			7716.25	0
	18792.2	0			7744.84	0
	18871.9	0			7773.44	0
	18951.6	0			7802.03	0
	19031.2	0			7830.62	0
	19110.9	0			7859.22	0
	19190.6	0			7887.81	0
	19270.3	0			7916.41	0
	19350	0			7945	0
	19429.7	0			7973.59	0
	19509.4	0			8002.19	0
	19589.1	0			8030.78	0
	19668.8	0			8059.38	0
	19748.4	0			8087.97	0
	19828.1	0			8116.56	0
	19907.8	0			8145.16	0
	19987.5	0			8173.75	0
	20067.2	0			8202.34	0
	20146.9	0			8230.94	0
	20226.6	1			8259.53	0
	20306.2	0			8288.12	0
	20385.9	0			8316.72	0
	20465.6	0			8345.31	0
	20545.3	0			8373.91	0
	20625	1			8402.5	0
	20704.7	0			8431.09	0
	20784.4	0			8459.69	0
	20864.1	0			8488.28	0
	20943.8	0			8516.88	0
	21023.4	1			8545.47	0
	21103.1	0			8574.06	0
	21182.8	0			8602.66	0
	21262.5	0			8631.25	0
	21342.2	0			8659.84	0
	21421.9	0			8688.44	0
	21501.6	0			8717.03	0
	21581.2	2			8745.62	0
	21660.9	0			8774.22	0
	21740.6	0			8802.81	0
	21820.3	1			8831.41	1

## Sheet: Supplementary Fig 8c
NP+ regions_ITLI_24h	intensity	counts		NP- regions_ITLI_24h	intensity	counts			total intensity
	505	54			517	4		NP- region	36098
	559.691	48			524.395	2		NP+ region	839983
	614.383	30			531.789	1
	669.074	34			539.184	2
	723.766	34			546.578	0
	778.457	26			553.973	1
	833.148	19			561.367	0
	887.84	9			568.762	0
	942.531	14			576.156	1
	997.223	13			583.551	0
	1051.91	13			590.945	0
	1106.61	20			598.34	2
	1161.3	13			605.734	0
	1215.99	8			613.129	2
	1270.68	10			620.523	0
	1325.37	9			627.918	2
	1380.06	4			635.312	1
	1434.75	3			642.707	0
	1489.44	5			650.102	1
	1544.14	6			657.496	0
	1598.83	9			664.891	1
	1653.52	6			672.285	0
	1708.21	4			679.68	1
	1762.9	5			687.074	1
	1817.59	9			694.469	0
	1872.29	5			701.863	2
	1926.98	5			709.258	0
	1981.67	4			716.652	1
	2036.36	6			724.047	0
	2091.05	2			731.441	0
	2145.74	4			738.836	0
	2200.43	4			746.23	0
	2255.12	6			753.625	0
	2309.82	3			761.02	0
	2364.51	3			768.414	1
	2419.2	2			775.809	0
	2473.89	1			783.203	0
	2528.58	5			790.598	0
	2583.27	2			797.992	0
	2637.97	3			805.387	1
	2692.66	2			812.781	0
	2747.35	4			820.176	0
	2802.04	1			827.57	0
	2856.73	0			834.965	1
	2911.42	1			842.359	0
	2966.11	2			849.754	0
	3020.8	2			857.148	0
	3075.5	2			864.543	0
	3130.19	1			871.938	0
	3184.88	1			879.332	0
	3239.57	1			886.727	0
	3294.26	2			894.121	0
	3348.95	1			901.516	0
	3403.64	0			908.91	0
	3458.34	2			916.305	0
	3513.03	6			923.699	0
	3567.72	1			931.094	0
	3622.41	2			938.488	0
	3677.1	2			945.883	0
	3731.79	1			953.277	0
	3786.48	2			960.672	0
	3841.18	1			968.066	0
	3895.87	1			975.461	0
	3950.56	1			982.855	0
	4005.25	0			990.25	0
	4059.94	0			997.645	0
	4114.63	1			1005.04	1
	4169.32	1			1012.43	0
	4224.02	0			1019.83	0
	4278.71	1			1027.22	0
	4333.4	0			1034.62	0
	4388.09	0			1042.01	0
	4442.78	0			1049.41	0
	4497.47	0			1056.8	0
	4552.16	1			1064.19	0
	4606.85	0			1071.59	2
	4661.55	0			1078.98	0
	4716.24	2			1086.38	0
	4770.93	0			1093.77	0
	4825.62	1			1101.17	0
	4880.31	2			1108.56	0
	4935	0			1115.96	0
	4989.69	3			1123.35	0
	5044.39	0			1130.75	0
	5099.08	0			1138.14	1
	5153.77	0			1145.54	0
	5208.46	1			1152.93	0
	5263.15	1			1160.32	1
	5317.84	0			1167.72	0
	5372.53	0			1175.11	0
	5427.23	0			1182.51	0
	5481.92	1			1189.9	0
	5536.61	2			1197.3	0
	5591.3	1			1204.69	0
	5645.99	1			1212.09	0
	5700.68	0			1219.48	0
	5755.38	0			1226.88	1
	5810.07	0			1234.27	0
	5864.76	0			1241.66	0
	5919.45	0			1249.06	0
	5974.14	0			1256.45	0
	6028.83	0			1263.85	0
	6083.52	0			1271.24	1
	6138.22	0			1278.64	0
	6192.91	0			1286.03	0
	6247.6	0			1293.43	0
	6302.29	0			1300.82	0
	6356.98	0			1308.21	0
	6411.67	0			1315.61	0
	6466.36	0			1323	1
	6521.06	0			1330.4	0
	6575.75	0			1337.79	0
	6630.44	0			1345.19	0
	6685.13	0			1352.58	0
	6739.82	0			1359.98	1
	6794.51	0			1367.37	0
	6849.2	0			1374.77	0
	6903.9	0			1382.16	0
	6958.59	0			1389.56	0
	7013.28	0			1396.95	0
	7067.97	1			1404.34	0
	7122.66	0			1411.74	0
	7177.35	0			1419.13	0
	7232.04	0			1426.53	0
	7286.73	0			1433.92	0
	7341.43	1			1441.32	0
	7396.12	0			1448.71	0
	7450.81	0			1456.11	0
	7505.5	0			1463.5	0
	7560.19	0			1470.89	0
	7614.88	0			1478.29	0
	7669.57	0			1485.68	0
	7724.27	0			1493.08	0
	7778.96	0			1500.47	0
	7833.65	0			1507.87	0
	7888.34	0			1515.26	0
	7943.03	3			1522.66	0
	7997.72	0			1530.05	0
	8052.41	0			1537.44	0
	8107.1	0			1544.84	0
	8161.8	0			1552.23	0
	8216.49	0			1559.63	0
	8271.18	0			1567.02	0
	8325.87	0			1574.42	0
	8380.56	0			1581.81	1
	8435.25	0			1589.21	0
	8489.94	0			1596.6	0
	8544.64	0			1604	0
	8599.33	0			1611.39	0
	8654.02	1			1618.79	0
	8708.71	0			1626.18	0
	8763.4	0			1633.57	0
	8818.09	0			1640.97	0
	8872.78	0			1648.36	0
	8927.48	0			1655.76	1
	8982.17	0			1663.15	0
	9036.86	0			1670.55	0
	9091.55	0			1677.94	0
	9146.24	0			1685.34	0
	9200.93	0			1692.73	0
	9255.62	0			1700.12	0
	9310.32	1			1707.52	0
	9365.01	0			1714.91	0
	9419.7	1			1722.31	0
	9474.39	0			1729.7	0
	9529.08	0			1737.1	0
	9583.77	0			1744.49	0
	9638.47	0			1751.89	0
	9693.16	1			1759.28	0
	9747.85	0			1766.68	0
	9802.54	0			1774.07	0
	9857.23	0			1781.46	0
	9911.92	0			1788.86	0
	9966.61	0			1796.25	0
	10021.3	0			1803.65	0
	10076	0			1811.04	0
	10130.7	1			1818.44	0
	10185.4	0			1825.83	0
	10240.1	0			1833.23	0
	10294.8	0			1840.62	0
	10349.5	1			1848.02	0
	10404.1	0			1855.41	0
	10458.8	0			1862.81	0
	10513.5	0			1870.2	0
	10568.2	0			1877.59	0
	10622.9	0			1884.99	0
	10677.6	0			1892.38	0
	10732.3	0			1899.78	0
	10787	0			1907.17	0
	10841.7	0			1914.57	0
	10896.4	0			1921.96	0
	10951.1	0			1929.36	0
	11005.8	0			1936.75	0
	11060.4	0			1944.14	0
	11115.1	0			1951.54	0
	11169.8	0			1958.93	0
	11224.5	0			1966.33	0
	11279.2	0			1973.72	0
	11333.9	0			1981.12	0
	11388.6	0			1988.51	0
	11443.3	0			1995.91	0
	11498	0			2003.3	0
	11552.7	0			2010.69	0
	11607.4	0			2018.09	0
	11662	0			2025.48	0
	11716.7	0			2032.88	0
	11771.4	0			2040.27	0
	11826.1	0			2047.67	0
	11880.8	0			2055.06	0
	11935.5	0			2062.46	0
	11990.2	0			2069.85	0
	12044.9	0			2077.25	0
	12099.6	0			2084.64	0
	12154.3	0			2092.03	0
	12209	0			2099.43	0
	12263.6	0			2106.82	0
	12318.3	0			2114.22	0
	12373	0			2121.61	0
	12427.7	0			2129.01	0
	12482.4	0			2136.4	0
	12537.1	0			2143.8	0
	12591.8	0			2151.19	0
	12646.5	0			2158.59	0
	12701.2	0			2165.98	0
	12755.9	0			2173.38	0
	12810.6	0			2180.77	0
	12865.3	0			2188.16	0
	12920	0			2195.56	0
	12974.6	0			2202.95	0
	13029.3	0			2210.35	0
	13084	1			2217.74	0
	13138.7	0			2225.14	0
	13193.4	0			2232.53	0
	13248.1	0			2239.93	0
	13302.8	0			2247.32	0
	13357.5	0			2254.72	0
	13412.2	0			2262.11	0
	13466.9	0			2269.5	0
	13521.6	0			2276.9	0
	13576.2	0			2284.29	1
	13630.9	0			2291.69	0
	13685.6	0			2299.08	0
	13740.3	0			2306.48	0
	13795	0			2313.87	0
	13849.7	0			2321.27	0
	13904.4	0			2328.66	0
	13959.1	0			2336.05	0
	14013.8	0			2343.45	0
	14068.5	0			2350.84	0
	14123.2	0			2358.24	0
	14177.9	0			2365.63	0
	14232.5	0			2373.03	0
	14287.2	0			2380.42	0
	14341.9	0			2387.82	0
	14396.6	0			2395.21	0
	14451.3	1			2402.61	1

## Sheet: Supplementary Fig 8d
NP+ regions_ITLI_24h	intensity	counts		NP- regions_ITLI_24h	intensity	counts			total intensity
	301	101			303	4		NP- region	15838
	377.859	56			311.703	1		NP+ region	291717
	454.719	35			320.406	2
	531.578	23			329.109	1
	608.438	11			337.812	0
	685.297	11			346.516	0
	762.156	12			355.219	0
	839.016	5			363.922	1
	915.875	6			372.625	2
	992.734	2			381.328	1
	1069.59	3			390.031	0
	1146.45	1			398.734	0
	1223.31	2			407.438	1
	1300.17	1			416.141	1
	1377.03	1			424.844	0
	1453.89	2			433.547	2
	1530.75	4			442.25	0
	1607.61	4			450.953	0
	1684.47	1			459.656	0
	1761.33	2			468.359	0
	1838.19	3			477.062	0
	1915.05	0			485.766	1
	1991.91	2			494.469	1
	2068.77	1			503.172	0
	2145.62	1			511.875	0
	2222.48	2			520.578	1
	2299.34	1			529.281	0
	2376.2	0			537.984	0
	2453.06	1			546.688	2
	2529.92	1			555.391	1
	2606.78	2			564.094	0
	2683.64	1			572.797	0
	2760.5	1			581.5	0
	2837.36	0			590.203	1
	2914.22	0			598.906	0
	2991.08	1			607.609	0
	3067.94	0			616.312	0
	3144.8	0			625.016	0
	3221.66	0			633.719	0
	3298.52	1			642.422	0
	3375.38	0			651.125	0
	3452.23	0			659.828	0
	3529.09	0			668.531	0
	3605.95	0			677.234	0
	3682.81	0			685.938	0
	3759.67	0			694.641	0
	3836.53	0			703.344	0
	3913.39	0			712.047	0
	3990.25	0			720.75	0
	4067.11	0			729.453	0
	4143.97	0			738.156	0
	4220.83	0			746.859	0
	4297.69	0			755.562	0
	4374.55	0			764.266	0
	4451.41	0			772.969	0
	4528.27	0			781.672	0
	4605.12	1			790.375	0
	4681.98	1			799.078	0
	4758.84	0			807.781	0
	4835.7	0			816.484	0
	4912.56	0			825.188	0
	4989.42	0			833.891	0
	5066.28	0			842.594	0
	5143.14	0			851.297	0
	5220	0			860	0
	5296.86	0			868.703	0
	5373.72	0			877.406	0
	5450.58	0			886.109	0
	5527.44	0			894.812	0
	5604.3	1			903.516	0
	5681.16	0			912.219	0
	5758.02	1			920.922	0
	5834.88	0			929.625	0
	5911.73	0			938.328	0
	5988.59	1			947.031	0
	6065.45	0			955.734	0
	6142.31	0			964.438	0
	6219.17	0			973.141	0
	6296.03	0			981.844	0
	6372.89	0			990.547	0
	6449.75	0			999.25	0
	6526.61	0			1007.95	0
	6603.47	0			1016.66	0
	6680.33	1			1025.36	0
	6757.19	0			1034.06	0
	6834.05	0			1042.77	0
	6910.91	0			1051.47	0
	6987.77	0			1060.17	0
	7064.62	0			1068.88	0
	7141.48	0			1077.58	0
	7218.34	0			1086.28	0
	7295.2	0			1094.98	0
	7372.06	0			1103.69	0
	7448.92	0			1112.39	0
	7525.78	0			1121.09	0
	7602.64	0			1129.8	0
	7679.5	0			1138.5	0
	7756.36	0			1147.2	0
	7833.22	0			1155.91	0
	7910.08	0			1164.61	0
	7986.94	0			1173.31	0
	8063.8	0			1182.02	0
	8140.66	0			1190.72	0
	8217.52	0			1199.42	0
	8294.38	0			1208.12	0
	8371.23	0			1216.83	0
	8448.09	0			1225.53	0
	8524.95	0			1234.23	0
	8601.81	0			1242.94	0
	8678.67	0			1251.64	0
	8755.53	0			1260.34	0
	8832.39	0			1269.05	0
	8909.25	0			1277.75	0
	8986.11	1			1286.45	0
	9062.97	0			1295.16	0
	9139.83	0			1303.86	1
	9216.69	0			1312.56	0
	9293.55	0			1321.27	0
	9370.41	0			1329.97	0
	9447.27	0			1338.67	0
	9524.12	0			1347.38	0
	9600.98	0			1356.08	0
	9677.84	0			1364.78	0
	9754.7	0			1373.48	0
	9831.56	0			1382.19	0
	9908.42	0			1390.89	0
	9985.28	0			1399.59	0
	10062.1	0			1408.3	0
	10139	0			1417	0
	10215.9	0			1425.7	0
	10292.7	0			1434.41	0
	10369.6	0			1443.11	0
	10446.4	0			1451.81	0
	10523.3	0			1460.52	0
	10600.2	0			1469.22	0
	10677	0			1477.92	0
	10753.9	0			1486.62	0
	10830.7	0			1495.33	0
	10907.6	0			1504.03	0
	10984.5	0			1512.73	0
	11061.3	0			1521.44	0
	11138.2	0			1530.14	0
	11215	0			1538.84	0
	11291.9	0			1547.55	0
	11368.8	0			1556.25	0
	11445.6	0			1564.95	0
	11522.5	0			1573.66	0
	11599.3	0			1582.36	0
	11676.2	0			1591.06	0
	11753	0			1599.77	0
	11829.9	0			1608.47	0
	11906.8	0			1617.17	0
	11983.6	0			1625.88	0
	12060.5	0			1634.58	0
	12137.3	0			1643.28	0
	12214.2	0			1651.98	0
	12291.1	0			1660.69	0
	12367.9	0			1669.39	0
	12444.8	0			1678.09	0
	12521.6	0			1686.8	0
	12598.5	0			1695.5	0
	12675.4	0			1704.2	0
	12752.2	0			1712.91	0
	12829.1	0			1721.61	0
	12905.9	0			1730.31	0
	12982.8	0			1739.02	0
	13059.7	0			1747.72	0
	13136.5	0			1756.42	0
	13213.4	0			1765.12	0
	13290.2	0			1773.83	0
	13367.1	0			1782.53	0
	13444	0			1791.23	0
	13520.8	0			1799.94	0
	13597.7	0			1808.64	0
	13674.5	0			1817.34	0
	13751.4	0			1826.05	0
	13828.2	0			1834.75	0
	13905.1	0			1843.45	0
	13982	0			1852.16	0
	14058.8	0			1860.86	0
	14135.7	0			1869.56	0
	14212.5	0			1878.27	0
	14289.4	0			1886.97	0
	14366.3	0			1895.67	0
	14443.1	0			1904.38	0
	14520	0			1913.08	0
	14596.8	0			1921.78	0
	14673.7	0			1930.48	0
	14750.6	0			1939.19	0
	14827.4	0			1947.89	0
	14904.3	0			1956.59	0
	14981.1	0			1965.3	0
	15058	0			1974	0
	15134.9	0			1982.7	0
	15211.7	1			1991.41	0
	15288.6	0			2000.11	0
	15365.4	0			2008.81	0
	15442.3	0			2017.52	0
	15519.2	0			2026.22	0
	15596	0			2034.92	0
	15672.9	0			2043.62	0
	15749.7	0			2052.33	0
	15826.6	0			2061.03	0
	15903.5	0			2069.73	0
	15980.3	0			2078.44	0
	16057.2	0			2087.14	0
	16134	0			2095.84	0
	16210.9	0			2104.55	0
	16287.8	0			2113.25	0
	16364.6	1			2121.95	0
	16441.5	0			2130.66	0
	16518.3	0			2139.36	0
	16595.2	0			2148.06	0
	16672	0			2156.77	0
	16748.9	0			2165.47	0
	16825.8	0			2174.17	0
	16902.6	0			2182.88	0
	16979.5	0			2191.58	0
	17056.3	0			2200.28	0
	17133.2	0			2208.98	0
	17210.1	0			2217.69	0
	17286.9	0			2226.39	0
	17363.8	0			2235.09	0
	17440.6	0			2243.8	0
	17517.5	0			2252.5	0
	17594.4	0			2261.2	0
	17671.2	0			2269.91	0
	17748.1	0			2278.61	0
	17824.9	0			2287.31	0
	17901.8	0			2296.02	0
	17978.7	0			2304.72	0
	18055.5	0			2313.42	0
	18132.4	0			2322.12	0
	18209.2	0			2330.83	0
	18286.1	0			2339.53	0
	18363	0			2348.23	0
	18439.8	0			2356.94	0
	18516.7	0			2365.64	0
	18593.5	0			2374.34	0
	18670.4	0			2383.05	0
	18747.2	0			2391.75	0
	18824.1	0			2400.45	0
	18901	0			2409.16	0
	18977.8	0			2417.86	0
	19054.7	0			2426.56	0
	19131.5	0			2435.27	0
	19208.4	0			2443.97	0
	19285.3	0			2452.67	0
	19362.1	0			2461.38	0
	19439	0			2470.08	0
	19515.8	0			2478.78	0
	19592.7	0			2487.48	1
	19669.6	0			2496.19	0
	19746.4	0			2504.89	0
	19823.3	0			2513.59	0
	19900.1	1			2522.3	1
